# Supplementary material for: Methylator phenotype of malignant germ cell tumours in children identifies strong candidates for chemotherapy resistance
Source: Br J Cancer. 2011 Jun 28;105(4):575–85. doi: 10.1038/bjc.2011.218 (PMC3170957; doi:10.1038/bjc.2011.218)
Supplement: Supplementary Table S2 [file bjc2011218x2.xls]

## Sheet: raw data cohort 1
gene	17	22	30	33	35	42	67	15	19	36	38	54	57	73	79	A2	A3	MDI1	EWI2	LBI3	Germ met	YST met	Ctrl met
AATK_E63_R	0.962228	0.990838	0.921243	0.898575	0.905272	0.929398	0.509819	0.987246	0.990972	0.982979	0.993651	0.984202	0.992293	0.983417	0.992054	0.799472	0.921427	0.989685	0.992659	0.993357	0.752334	0.859538	0.829524
AATK_P519_R	0.951499	0.990746	0.858728	0.755089	0.822663	0.833083	0.6811	0.921174	0.813436	0.799997	0.990447	0.885667	0.845624	0.926916	0.928383	0.389601	0.682997	0.988258	0.966002	0.992788
AATK_P709_R	0.588715	0.636273	0.644885	0.605518	0.751075	0.550406	0.0118664	0.721341	0.6732	0.78117	0.926576	0.663668	0.697275	0.564721	0.582496	0.37161	0.71487	0.797472	0.874744	0.967911
ABCA1_E120_R	0.00508319	0.0396487	0.00869415	0.000525215	0	0	0	0.00136759	0.00987623	0.00259159	0.0358361	0.00686827	0	0	0.0103784	0	0.0195212	0	0	0.00532275	0.0102319	0.00418239	0.0024844
ABCA1_P45_F	0	0	0	0	0	0.0892958	0	0	0	0	0	0	0	0	0	0	0	0	0	0
ABCB4_E429_F	0.988573	0.99104	0.992692	0.987306	0.98798	0.982831	0.987898	0.98685	0.99168	0.993605	0.990442	0.981499	0.990687	0.981755	0.991665	0.987735	0.992305	0.98453	0.990548	0.99226	0.950647	0.984691	0.987849
ABCB4_P51_F	0.977716	0.990107	0.929587	0.945746	0.906636	0.952757	0.784875	0.981992	0.98672	0.992723	0.992239	0.981256	0.987452	0.982875	0.992156	0.985973	0.98876	0.984393	0.990436	0.991225
ABCB4_P892_F	0.961158	0.989403	0.952258	0.863965	0.985746	0.890331	0.914978	0.984038	0.977042	0.990089	0.991047	0.949712	0.972271	0.974571	0.98822	0.985684	0.986848	0.983899	0.983071	0.990072
ABCC2_E16_R	0.990209	0.99272	0.994215	0.98888	0.990863	0.986886	0.950223	0.987553	0.989891	0.994189	0.993036	0.98591	0.990132	0.986115	0.991744	0.989029	0.991745	0.987654	0.99188	0.990279	0.97905	0.894867	0.989592
ABCC2_P88_F	0.990042	0.990093	0.99185	0.967598	0.988673	0.984795	0.899647	0.917046	0.804845	0.726248	0.990799	0.846457	0.419694	0.736655	0.957551	0.986473	0.991629	0.985575	0.989725	0.991937
ABCC5_P444_F	0.0134519	0.00625505	0.0506988	0	0	0.00617419	0	0	0	0	0	0	0	0	0	0	0	0	0	0.00690196	0.01094	0	0.00138039
ABCG2_P178_R	0.0454434	0.0485317	0.115907	0.0968697	0.0565694	0.0494278	0.0225932	0.0470283	0.0246583	0.0577465	0.0184137	0.0379782	0.0397147	0.0216455	0.165903	0.0201219	0.0527938	0.0335201	0.0246685	0.103126	0.0310959	0.0375213	0.0281101
ABCG2_P310_R	0	0	0	0	0	0	0	0	0.180274	0	0.0069773	0	0	0	0	0	0	0	0.0468711	0
ABL1_P53_F	0.170536	0.0740848	0.153384	0.0717447	0	0.0397785	0.0151177	0	0.0470502	0.0101563	0	0.000676578	0	0.00100824	0.0285969	0.0812828	0.0167159	0.119237	0.0623165	0	0.0445843	0.010936	0.0559105
ABL2_P459_R	0.0502396	0.0650166	0.17558	0.145793	0.0587021	0.184435	0.118243	0.149368	0.158751	0.0544865	0.0688078	0.127087	0.00400527	0.119415	0.204635	0.0617016	0.108706	0.0571737	0.0504632	0.182185	0.114001	0.110819	0.0920459
ABO_E110_F	0.0293108	0.0274418	0.0521157	0.0711011	0.0411035	0.0210749	0.0261741	0.0120666	0.123045	0.707834	0.0563304	0.0370851	0.76839	0.681677	0.0906519	0.0269817	0.0520055	0.0181929	0.031921	0.0457944	0.0386518	0.392973	0.0417292
ABO_P312_F	0	0	0	0	0.0523367	0.172031	0.0484348	0.197004	0.65989	0.986753	0	0	0.986849	0.979996	0	0.0833952	0	0.0915804	0.0597294	0.00769171
ACTG2_E98_R	0.893386	0.985588	0.924987	0.807731	0.979669	0.860975	0.705825	0.878049	0.96233	0.9904	0.984556	0.961956	0.977593	0.959058	0.955247	0.967054	0.979187	0.963853	0.97525	0.981712	0.836604	0.90357	0.938345
ACTG2_P346_F	0.81925	0.889563	0.758409	0.66652	0.78257	0.766535	0.401923	0.739477	0.551897	0.856502	0.937169	0.822389	0.678278	0.688922	0.849488	0.766152	0.957161	0.813734	0.822134	0.916627
ACTG2_P455_R	0.976596	0.988252	0.937407	0.885062	0.986848	0.865756	0.685837	0.985177	0.984954	0.991785	0.991456	0.981405	0.987715	0.980608	0.989267	0.985488	0.989495	0.982191	0.986504	0.988633
ACVR1_E328_R	0.798057	0.989504	0.802286	0.605801	0.584209	0.719148	0.610693	0.361348	0.345838	0.851999	0.236293	0.888683	0.975006	0.813786	0.699526	0.816863	0.963635	0.969878	0.684496	0.98987	0.793863	0.527494	0.915777
ACVR1_P983_F	0.94482	0.984711	0.931133	0.826474	0.608549	0.859673	0.849017	0.364588	0.120833	0.373838	0.904344	0.603871	0.180743	0.231821	0.487391	0.92738	0.974529	0.972409	0.867503	0.991209
ACVR1B_E497_R	0	0	0.0132355	0	0	0.00379987	0.0055011	0.0128606	0.0227137	0	0	0.00250552	0	0.00133537	0	0.235645	0.0291808	0.217388	0.0993989	0	0.0427931	0.0454452	0.115913
ACVR1B_P572_R	0.0954566	0.127083	0.0780336	0.0547178	0.0979092	0.0470614	0.0763056	0.279602	0.00275536	0.0475113	0.0382501	0.0718072	0.13672	0.0491857	0.0618768	0.0276157	0.14104	0.128105	0.0647715	0.215983
ACVR1C_P115_R	0.0421344	0.0279784	0.0322458	0.0452034	0.016314	0.0124586	0.00465709	0.0463869	0.00452083	0.0135741	0.0155974	0.0197257	0.042854	0.0408765	0.0380245	0.0340207	0.0689667	0.0115172	0.0206211	0.0312341	0.0862598	0.105144	0.0808181
ACVR1C_P363_F	0.124852	0.158077	0.185679	0.150911	0.0628665	0.141507	0.202752	0.0551214	0.685815	0.174936	0.225382	0.0217056	0.132058	0.0815768	0.0841526	0.00274876	0.0468228	0.0514562	0.492396	0.048397
ACVR2B_E27_R	0.0291691	0.0314682	0.0495213	0.0327257	0.0395124	0.0729859	0.0274235	0.0522327	0.0357326	0.0287923	0.050268	0.039327	0.0245254	0.00222407	0.0695177	0.0329985	0.0624361	0.0369451	0.0411346	0.0461453	0.0647162	0.0378229	0.0369951
ACVR2B_P676_F	0.132175	0.0917473	0.148363	0.0545627	0.042725	0.0428497	0.110798	0.0079785	0.0472019	0.0337915	0.0376428	0.0383793	0.0108963	0.0382336	0.0884228	0	0.0663361	0.00562112	0.0166811	0.0616527
ADAMTS12_E52_R	0.16169	0.143685	0.179741	0.133047	0.0556232	0.0542783	0.135318	0.0649027	0.0318471	0.0158865	0.054578	0.0605855	0.0146226	0.0303661	0.0241051	0.035767	0.10933	0.0674677	0.0555603	0.125923	0.0777162	0.0200484	0.0415897
ADAMTS12_P250_R	0.00680547	0.0030746	0.00121368	0.0269827	0	0	0	0	0	0	0.0201811	0	0	0.00369926	0	0	0.0111746	0	0.0106745	0
ADCYAP1_E163_R	0	0	0	0	0	0.00187128	0	0	0	0.051764	0.0510342	0.00104475	0	0.152562	0.0864018	0	0	0	0	0	0.0184125	0.299663	0.00701899
ADCYAP1_P398_F	0.0149943	0.0532066	0.0644235	0	0	0.000316421	0.0650121	0.420324	0.245515	0.680575	0.24973	0.32899	0.911669	0.636686	0.51492	0	0.0471423	0	0	0
ADCYAP1_P455_R	0.0196114	0.0437601	0.0489577	0.0323109	0.012215	0.0299707	1.24175e-05	0.356337	0.0757616	0.569482	0.182032	0.0700027	0.775009	0.438713	0.39335	0	0.0125532	0.00392943	0.0135024	0.0281575
AFF3_P122_F	0.495932	0.802741	0.752502	0.896527	0.9427	0.828806	0.286965	0.95867	0.990118	0.939102	0.992954	0.793362	0.976859	0.764797	0.990369	0.798466	0.895386	0.114469	0.721423	0.0677735	0.848351	0.952012	0.755475
AFF3_P808_F	0.990041	0.992637	0.994883	0.989159	0.991467	0.982758	0.929796	0.988788	0.991967	0.994188	0.992987	0.967755	0.992996	0.9041	0.993179	0.991584	0.99242	0.989299	0.991689	0.99224
AFP_P824_F	0.930913	0.988708	0.952324	0.925034	0.932504	0.93177	0.722319	0.868137	0.98721	0.989697	0.991103	0.971266	0.984957	0.983101	0.988582	0.984704	0.990424	0.985413	0.988203	0.989496	0.911939	0.970507	0.987648
AGTR1_P154_F	0.0333869	0.0559521	0.0389523	0.00916214	0	0	0	0.00255865	0.219594	0	0	0	0.172631	0.000847151	0	0	0	0	0.0331339	0	0.0164327	0.0451107	0.00705405
AGTR1_P41_F	0	0	0.054015	0.0384917	9.78413e-05	0	0	0.00404124	0.0386427	0.00118669	0.00851998	0	0.218413	0.0234975	0.0318396	0.0309511	0	0	0	0.00645555
AGXT_E115_R	0.973836	0.99147	0.963504	0.926107	0.990411	0.941063	0.771695	0.986708	0.925156	0.859208	0.992129	0.986559	0.781849	0.90423	0.989445	0.988697	0.992487	0.988111	0.990325	0.991345	0.906226	0.842956	0.958437
AGXT_P180_F	0.828543	0.974239	0.884938	0.837933	0.924746	0.927298	0.751387	0.862554	0.890881	0.61194	0.99068	0.868832	0.185575	0.76855	0.883007	0.871508	0.941921	0.944303	0.978131	0.897538
AHR_E103_F	0	0	0	0	0	0.000728149	0	0.00125905	0	0.0169643	0	0.00726095	0	0	0.00120493	0	0	0	0	0	0.00618021	0.0284563	0.0044032
AHR_P166_R	0.00356688	0.017454	0.0153641	0.020403	0.00842202	0.00822435	0.000971887	0.0168735	0	0.0360623	0.0196663	0.00780706	0.331305	0	0.0168974	0.0167995	0.0138132	0	0.0108436	0.00257577
AIM2_E208_F	0.760425	0.913579	0.864042	0.938927	0.98687	0.910117	0.565274	0.982555	0.974027	0.855764	0.991038	0.980663	0.970149	0.980727	0.989678	0.959957	0.988123	0.983948	0.987339	0.989028	0.797453	0.965481	0.829984
AIM2_P624_F	0.571841	0.83522	0.679769	0.809023	0.866968	0.791682	0.670608	0.977844	0.898909	0.993426	0.992434	0.977806	0.961331	0.987274	0.934066	0.621544	0.832184	0.753808	0.912805	0.2711
AKT1_P310_R	0	0.0230066	0.0119031	0.0528207	0.0307765	0.0149613	0.000994571	0	0	0.000685155	0.035614	0.000417593	0	0.0600116	0.0259543	0.00279957	0.0144372	0.00971284	0.0150487	0.0102388	0.019209	0.0153353	0.0104474
ALK_E183_R	0.0472195	0.0608863	0.0743938	0.0704957	0.0341138	0.0541301	0.0337414	0.0375515	0.0216357	0.0501538	0.0697547	0.0186996	0.0344404	0.0123321	0.0762529	0.0130489	0.0959374	0.0335913	0.0345111	0.0499277	0.0476807	0.031555	0.0378614
ALK_P28_F	0.0478452	0.0800888	0.0306736	0.0526651	0.0206162	0.0460578	0.0146027	0.0171606	0.0346677	0.0346906	0.0138461	0.0219928	6.46582e-05	0.0147583	0.0468781	0	0.0382214	0.032536	0.0199038	0.0609363
ALOX12_E85_R	0.719634	0.771355	0.797641	0.406141	0.647357	0.662448	0.407658	0.982168	0.987223	0.994398	0.990842	0.982856	0.988039	0.981234	0.84004	0.138868	0.0470823	0.11215	0.66563	0.170075	0.664642	0.93957	0.239929
ALOX12_P223_R	0.629468	0.668607	0.716824	0.49194	0.646823	0.673932	0.103183	0.87891	0.830242	0.9373	0.962915	0.982383	0.879258	0.982461	0.832857	0.193614	0.0434862	0.143286	0.686118	0.198977
ALPL_P278_F	0.00624785	0.00138242	0.0175568	0.0102967	0.000432883	0.0747659	0.00275787	0.00681199	0.00349746	0.0049409	0.0198249	0.000683763	8.02917e-05	0	0.0128118	6.22238e-05	0.00251481	0	0.0126183	0.00560066	0.166827	0.260421	0.136051
ALPL_P433_F	0.24571	0.388178	0.201765	0.35316	0.25548	0.609676	0.168175	0.380361	0.47268	0.666649	0.333289	0.70749	0.384079	0.569372	0.60417	0.16787	0.301425	0.205745	0.36521	0.299464
AOC3_P890_R	0.520644	0.743985	0.433684	0.211157	0.410468	0.351815	0.330428	0.346618	0.782977	0.525685	0.328201	0.668241	0.809121	0.636297	0.414165	0.520498	0.770874	0.653543	0.750308	0.774488	0.428883	0.563913	0.693942
APBA1_E99_R	0.0262853	0	0.0597984	0.0305766	0	0.00567242	0	0	0	0.0310001	0	0.0100157	0.230058	0.0177188	7.1974e-05	0	0	0	0.0105693	0	0.0325067	0.0386125	0.0180105
APBA1_P644_F	0.0293466	0.0363162	0.0414287	0.04134	0.0391521	0.0131638	0.132013	0.0303466	0.0733242	0.0468775	0.10869	0.00828308	0.0766951	0.00617396	0.0321875	0.0235824	0.0411944	0.0155221	0.0439508	0.0452856
APBA2_P227_F	0.900965	0.990309	0.861753	0.890315	0.988627	0.803763	0.737035	0.912923	0.989273	0.935829	0.754996	0.88729	0.727749	0.932903	0.989614	0.989811	0.991731	0.974574	0.990816	0.992036	0.904939	0.93666	0.984676
APBA2_P305_R	0.926097	0.981252	0.901357	0.981953	0.972398	0.955213	0.778102	0.975478	0.979709	0.93876	0.990584	0.96516	0.965225	0.964102	0.983179	0.97729	0.987023	0.97728	0.982299	0.983902
APC_E117_R	0.270099	0.311675	0.367655	0.282666	0.292787	0.117593	0.388832	0.497721	0.629003	0.939463	0.629045	0.438072	0.964911	0.954107	0.61857	0.400064	0.308214	0.245153	0.318119	0.289567	0.147814	0.656545	0.133866
APC_P14_F	0.121683	0.116979	0.0916901	0.104358	0.129591	0.185717	0.322765	0.808309	0.548152	0.984915	0.661031	0.829265	0.924156	0.985304	0.857433	0.0435811	0.0903376	0.129975	0.11712	0.0658512
APC_P280_R	0	0	0	0	0	0	0	0.243374	0.121989	0.823404	0.130713	0.205909	0.853084	0.790659	0.318495	0	0	0	0	0
APOA1_P261_F	0.969569	0.987846	0.986297	0.684579	0.603792	0.903442	0.645614	0.118419	0.904112	0.124528	0.834102	0.338732	0.0644073	0.096734	0.259669	0.983631	0.988328	0.983364	0.987065	0.990419	0.880208	0.496639	0.985643
APOA1_P75_F	0.965761	0.981991	0.990426	0.897955	0.981852	0.823203	0.900586	0.629347	0.9062	0.200862	0.981769	0.480552	0.185502	0.244613	0.602945	0.98337	0.98383	0.979328	0.986928	0.990165
APOC1_P406_R	0.765078	0.892084	0.72114	0.704468	0.762862	0.76461	0.452082	0.713903	0.609615	0.663884	0.881045	0.566478	0.559375	0.639843	0.701562	0.776434	0.926183	0.780778	0.808409	0.928599	0.723189	0.679126	0.860992
APOC2_P377_F	0.952561	0.971923	0.974344	0.813204	0.974034	0.823933	0.901952	0.814684	0.938219	0.980184	0.981656	0.95724	0.974092	0.953172	0.971162	0.969272	0.97515	0.976272	0.969776	0.972946
APP_E8_F	0	0	0.000173217	0	0	0	0	0	0	0	0	0	0	0	0	0	0	0	0	0	0.00632135	0.00461846	0.000837863
APP_P179_R	0.00031098	0	0.0190444	0.0116977	0.0171466	0.0357685	0.00435743	0.0169132	0	0.0115617	0	0.00855142	0	0.00511703	0.031752	0.00183997	0.000196689	0.00291204	0.00110637	0.00232356
AR_P189_R	0.334173	0.273575	0.345582	0.315703	0.282582	0.0511373	0.161923	0.137727	0.294077	0.576572	0.329066	0.333155	0.623875	0.357821	0.488235	0.0112774	0.0598604	0.0488426	0.222471	0.277915	0.174842	0.354368	0.109018
AR_P54_R	0.208088	0.0626759	0.0777443	0.0755383	0.076781	0.00400896	0.178278	0.0733133	0.180365	0.408194	0	0.073694	0.773136	0.787922	0.232741	0.10149	0.00829216	0.0664813	0.0959395	0.197609
ARAF_E38_F	0.885789	0	0.221914	0.66152	0.799276	0.0466486	0	0.760202	0	0.150719	0.914256	0.533101	0	0.834985	0.909764	0	0.0314641	0.0131884	0.534494	0.873156	0.259847	0.320985	0.18325
ARAF_P63_R	0.468609	0	0.0265789	0.20452	0.290076	0.0329203	0	0.207484	0	0.06672	0	0.152614	0	0.240944	0.364976	0	0.00044322	0.008304	0.111251	0.260195
AREG_E25_F	0	0	0	0	0	0.00429945	0	0.00678157	0.282631	0.117672	0.0890075	0.0634694	0.892164	0.0242429	0.000607038	0	0.00654319	0	0	0	0.105215	0.254749	0.0670531
AREG_P217_R	0.225841	0.171637	0.185413	0.154135	0.358473	0.337439	0.0357737	0.0764658	0.355417	0.525789	0.18983	0.283392	0.810232	0.207219	0.151071	0.0629528	0.164905	0.0579236	0.233627	0.14458
ARHGAP9_P260_F	0.876862	0.988287	0.89741	0.902684	0.944266	0.885393	0.648877	0.876704	0.875275	0.627387	0.955844	0.91391	0.292573	0.700482	0.805731	0.954168	0.970784	0.986808	0.976087	0.990244	0.863768	0.780354	0.982579
ARHGAP9_P518_R	0.893086	0.990526	0.861721	0.810431	0.901627	0.909742	0.581836	0.968677	0.833622	0.777573	0.892281	0.845398	0.70485	0.662332	0.753019	0.989096	0.991055	0.98752	0.989551	0.990474
ARHGDIB_P148_R	0.532174	0.514355	0.640499	0.679847	0.666104	0.481189	0.321456	0.842743	0.467852	0.841878	0.845893	0.547099	0.846075	0.636834	0.794273	0.148502	0.568455	0.317605	0.378717	0.451898	0.547946	0.727831	0.373035
ARNT_P238_R	0	0	0.00945605	0.000512284	0	0.0261585	0	0	0	0	0	0	0	0	0	0	0.00648789	0	0	0
ASB4_E89_F	0.97722	0.988652	0.919679	0.873429	0.964853	0.849128	0.833653	0.65838	0.965226	0.848679	0.991578	0.818885	0.965841	0.925465	0.947002	0.986965	0.989589	0.986816	0.988878	0.988929	0.915231	0.890132	0.988235
ASB4_P391_F	0.958731	0.986573	0.878565	0.874528	0.985955	0.854621	0.695134	0.797027	0.987457	0.905405	0.991009	0.834606	0.988544	0.91128	0.971811	0.937502	0.987691	0.981045	0.987542	0.987962
ASB4_P52_R	0.927877	0.989146	0.901347	0.857021	0.981544	0.856284	0.85638	0.556593	0.981797	0.546316	0.989928	0.769447	0.965905	0.955854	0.985694	0.985173	0.988686	0.981677	0.987456	0.990541
ASCL1_E24_F	0.0902123	0.108177	0.086761	0.148093	0.0886698	0.0561697	0	0.0420494	0.0783469	0.116702	0	0.0975806	0.0404569	0.0432283	0.0852275	0.0458902	0.200159	0.0603247	0.0450223	0.116183	0.0825833	0.0629489	0.0935158
ASCL1_P747_F	0.252345	0.330282	0.257284	0.188048	0.0648433	0.222045	0.0605951	0.559519	0.411653	0.858177	0.311936	0.47954	0.946394	0.891875	0.645889	0.182919	0.345616	0.114453	0.0586882	0.329562
ASCL2_E76_R	0.150565	0.230302	0.125439	0	0.00177329	0.386365	0	0.664609	0	0.952729	0.249598	0.966344	0.939684	0.962183	0.763876	0	0.0111331	0	0	0	0.217122	0.689547	0.0849829
ASCL2_P360_F	0.0566539	0.121441	0.0929619	0.0308202	0.0157925	0.649423	0.00389444	0.570401	0.0632246	0.925622	0.260261	0.960866	0.983759	0.966877	0.682816	0	0.0266782	0	0.0152514	0.0440762
ASCL2_P609_R	0.307489	0.684248	0.386625	0.19383	0.470625	0.548003	0.103302	0.63983	0.579468	0.854311	0.270594	0.952084	0.87352	0.889852	0.57661	0.356892	0.361583	0.135677	0.195606	0.127847
ATP10A_P147_F	0.0624975	0.014879	0.125463	0.107936	0.213685	0.530385	0	0.105356	0.813478	0.596987	0.684824	0.243132	0.772129	0.691209	0.275256	0.0345661	0.160847	0.000638611	0.271971	0.0176446	0.150692	0.607771	0.498257
ATP10A_P524_R	0.572769	0.648951	0.413193	0.508758	0.637525	0.507033	0.464966	0.758907	0.62334	0.472495	0.980668	0.405301	0.961286	0.615459	0.724505	0.758922	0.981012	0.870562	0.963451	0.922954
AXIN1_P995_R	0.887484	0.796754	0.895455	0.929617	0.723696	0.896019	0.911793	0	0.979163	0.296899	0.978151	0.919967	0.201431	0.306377	0.572649	0.427838	0.346534	0.82041	0.979882	0.654478	0.862974	0.53183	0.645829
AXL_E61_F	0.117404	0.248302	0.119351	0.0812894	0	0.0936159	0	0	0	0	0	0.0884426	0	0	0.0727748	0	0	0.0220006	0.013141	0	0.0942802	0.11242	0.213966
AXL_P223_R	0.455391	0.585941	0.234378	0.151089	0.0517446	0.310809	0.0303239	0.015712	0.0679903	0.0711827	0.0545815	0.590728	0.167198	0.301734	0.368378	0.13877	0.319526	0.293407	0.430451	0.92236
B3GALT5_E246_R	0.339844	0.746068	0.292495	0.258949	0.486876	0.37779	0.0597846	0.846644	0.824285	0.70915	0.951436	0.417443	0.829026	0.579961	0.808936	0.723233	0.832829	0.808189	0.840757	0.980218	0.62448	0.943385	0.912327
B3GALT5_P330_F	0.931099	0.991161	0.867526	0.837105	0.970744	0.903588	0.679688	0.977064	0.870817	0.981788	0.99197	0.984052	0.954065	0.985242	0.991453	0.986687	0.991374	0.987018	0.980961	0.992006
BAX_E281_R	0.872425	0.839013	0.770173	0.680287	0.585894	0.661934	0.688461	0.684891	0.40191	0.690505	0.733611	0.718127	0.39071	0.549904	0.772445	0.451121	0.766623	0.808315	0.714807	0.873518	0.728312	0.617763	0.722877
BCAM_E100_R	0.00639549	0	0.00978193	0.00531406	0	0.0224214	0.000585906	0.0068403	0	0.0044729	0.00549473	0.00408786	0.0041693	0	0.0134353	0	0.0067087	0	0	0.00229515	0.0671794	0.0534875	0.107066
BCAM_P205_F	0.175378	0.202638	0.127884	0.113509	0.0663707	0.115225	0.095007	0.0973018	0.162466	0.0627363	0.196514	0.0489578	0.0106104	0.117469	0.121244	0.226332	0.159001	0.346151	0.130227	0.199942
BCAP31_P1072_F	0.968499	0.986246	0.958514	0.872784	0.987291	0.818999	0.846909	0.985992	0.981105	0.990166	0.989808	0.975389	0.986503	0.984353	0.984663	0.983054	0.989037	0.981205	0.986814	0.991085	0.919892	0.984549	0.986881
BCAP31_P1131_F	0.990061	0.987937	0.9902	0.983231	0.989876	0.981287	0.88205	0.987946	0.969631	0.988382	0.99044	0.983085	0.984755	0.984831	0.985738	0.983826	0.988191	0.984691	0.988464	0.99244
BCL2A1_P1127_R	0.983651	0.988457	0.918975	0.976977	0.985037	0.95994	0.807738	0.986862	0.991106	0.994039	0.993023	0.984607	0.992072	0.985182	0.992532	0.990116	0.9923	0.988725	0.990726	0.992144	0.945825	0.989928	0.990802
BCL2L2_E172_F	0	0	0.0312391	0	0	0	0	0	0	0	0	0	0	0	0	0.00843747	0	0.0231451	0	0	0.00446273	0.00349625	0.0149026
BCL2L2_P280_F	0.197196	0.142444	0.129056	0.13873	0.0439208	0.0391917	0.0481498	0	0	0	0	0.0279059	0	0	0.0280342	0.0328583	0	0.0511688	0	0.0334165
BCL3_E71_F	0.216448	0.169122	0.239176	0.272942	0.0924806	0.161927	0.0615192	0	0.127998	0.139818	0.316343	0.0891042	0.109735	0.165835	0.19916	0.118908	0.152496	0.118284	0.0961034	0.201219	0.0883657	0.0727229	0.068701
BCL3_P1038_R	0	0	0.000819091	0.0176285	0	0.00505883	0	0	0	0	0	0.00620995	0	0	0.00936313	0	0	0	0	0
BCL6_P248_R	0.0357282	0.0033172	0.0851717	0.108619	0	0.0429351	6.90169e-05	0.00303916	0	0.0749677	0.0541844	0	0.00132542	0	0.0515886	0	0.036716	0.0137761	0.00839344	0.0235754	0.0394058	0.0231382	0.0164922
BCR_P346_F	0.845291	0.88315	0.823627	0.7633	0.542655	0.507927	0.460795	0.303532	0.735686	0.509118	0.29646	0.942955	0.848513	0.586882	0.341593	0.498238	0.889376	0.918126	0.824404	0.992696	0.61806	0.651784	0.743785
BCR_P422_F	0.61023	0.808257	0.632559	0.584212	0.671401	0.27136	0.248081	0.625223	0.666969	0.547069	0.982696	0.936656	0.826292	0.781132	0.497766	0.18918	0.522159	0.83893	0.799164	0.96558
BDNF_E19_R	0.0771469	0.0463193	0.064219	0.0834302	0.181797	0.0663241	0.0102976	0.527849	0.355043	0.844299	0.838628	0.66131	0.949175	0.92147	0.729436	0	0.103771	0.027755	0.01882	0.0152281	0.193499	0.73048	0.116237
BDNF_P259_R	0.383884	0.320228	0.516732	0.363448	0.231655	0.283284	0.0802191	0.781742	0.401991	0.93044	0.494168	0.728976	0.874019	0.979695	0.669445	0.23539	0.214792	0.203478	0.181114	0.162022
BGN_E282_R	0.834138	0.0684391	0.403911	0.603833	0.715893	0.0584323	0	0.718518	0.864604	0.184925	0.457312	0.498804	0.61696	0.744407	0.791643	0.0881504	0.0946123	0.0737741	0.750933	0.811337	0.473755	0.640786	0.585098
BGN_P333_R	0.770621	0.90241	0.556484	0.425817	0.533477	0.491908	0.267212	0.511289	0.62719	0.787744	0.950958	0.696264	0.415049	0.685039	0.701864	0.539634	0.816747	0.908776	0.817924	0.949096
BIRC4_P122_R	0.822195	0.0276822	0.122309	0.566155	0.711512	0.00156737	0.00346484	0.593385	0.00499243	0.135522	0.585752	0.399265	0.00711694	0.772315	0.812739	0	0.0271726	0.00318643	0.511181	0.852169	0.323164	0.374398	0.268649
BIRC4_P500_F	0.754024	0	0.116514	0.673452	0.686176	0.0362191	0.00302248	0.466682	0.000932648	0.109618	0.40623	0.238319	0	0.735454	0.722045	0.0109088	0.0779352	0.00990148	0.460592	0.733447
BIRC5_E89_F	0	0	0	0	0	0.00143202	0	0	0	0	0	0.0116865	0	0	0	0	0	0	0	0	0.000204574	0.00146082	0
BLK_P14_F	0.615376	0.51694	0.456002	0.480134	0.403553	0.413265	0.263147	0.660999	0.0815561	0.877811	0.404181	0.76987	0.987941	0.867733	0.697712	0.910211	0.986651	0.801287	0.472273	0.983171	0.663113	0.828517	0.909261
BLK_P668_R	0.827662	0.901006	0.87545	0.911544	0.986458	0.916005	0.717042	0.985047	0.988158	0.993614	0.992597	0.983371	0.991359	0.982834	0.991487	0.986649	0.990233	0.981887	0.988432	0.991814
BMP2_E48_R	0	0	0	0	0	0.0171093	0	0	0	0	0	0	0	0	0	0	0	0	0	0	0	0	0
BMP2_P1201_F	0	0	0.0520456	0	0.00434336	0	0	0.0549808	0	0	0	0	0	0.00745571	0.0140325	0	0.0012622	0	0	0
BMP3_E147_F	0.138719	0.0713449	0.179538	0.108452	0.071741	0.0636446	0.0634271	0.089821	0.145234	0.106263	0.273081	0.0375907	0.618716	0.0597113	0.0658516	0.023977	0.0733574	0.048804	0.0559091	0.073679	0.0502747	0.146553	0.0276527
BMP3_P56_R	0	0	0.00336705	0	0	0.00361179	0	0	0.0385831	0	0.0448671	0.00352204	0.84336	0.0182478	0	0	0.000800338	0	0	0
BMP4_P123_R	0.153177	0.185531	0.142392	0.103196	0.291935	0.144206	0.0545622	0.0733616	0.597875	0.0455897	0.214841	0.0695517	0.909457	0.0845895	0.108175	0.132919	0.157714	0.0769229	0.488549	0.263674	0.299498	0.370976	0.205775
BMP4_P199_R	0.349907	0.304689	0.550785	0.255787	0.82799	0.664771	0.164048	0.196456	0.98767	0.199554	0.853835	0.157155	0.990923	0.633568	0.320962	0.101082	0.104596	0.0564867	0.55608	0.119729
BMP6_P163_F	0.0792582	0.0488676	0.0667961	0.0629707	0.0441065	0.018734	0.0693084	0.0625245	0.0069315	0.0218518	0.0542565	0.0383852	0.0130057	0.0310764	0.0367355	0.0133017	0.090205	0.00619129	0.0309038	0.0526123	0.0494672	0.027772	0.0294279
BMP6_P398_F	0.0393217	0.0813734	0.0409686	0.0309119	0.0329254	0.0644147	0.0125839	0.023203	0.0115975	0.0339989	0.0471683	0.00528664	0.0171894	0.00467952	0.0364624	0	0.0397349	0.0104271	0.0235942	0.0273086
BMPR1A_E88_F	0.761409	0.8291	0.803562	0.752106	0.742643	0.810334	0.511835	0.629889	0.472156	0.889065	0.799394	0.841449	0.496983	0.606537	0.802832	0.658152	0.811273	0.65654	0.66855	0.761838	0.378274	0.346144	0.355635
BMPR1A_P956_F	0.0124199	0.0324925	0.02236	0.0162018	0	0.0013658	0	0	0	0	0	0	0	0	0	0	0	0	0	0
BMPR2_E435_F	0	0	0	0	0	0	0	0	0	0	0	0	0	0	0	0	0	0	0	0	0.0116822	0.0137809	0.00813422
BMPR2_P1271_F	0.0169723	0.0763933	0.00778069	0.0535244	0	0.00888033	0	0	0.0367674	0.00734123	0.0403558	0.06962	0	0	0.0664102	0.0341189	0.00726844	0.00169381	0.00720149	0.0310595
BRCA1_P835_R	0.847732	0.726447	0.725904	0.605535	0.367103	0.739033	0.392616	0.631228	0.683825	0.270247	0.849062	0.242761	0.0699687	0.193621	0.34681	0.48287	0.768632	0.491229	0.892473	0.889608	0.629196	0.41094	0.704962
BSG_P211_R	0	0.0344316	0	0	0	0	0	0	0.0220881	0	0	0.012609	0.0923008	0	0	0	0	0	0	0	0.629196	0.41094	0.704962
BTK_E64_R	0.912019	0.568917	0.888002	0.924049	0.988092	0.859159	0.329405	0.909316	0.897388	0.90944	0.992379	0.873306	0.684751	0.583143	0.87521	0.768779	0.969958	0.16962	0.886011	0.900131	0.471934	0.498366	0.473159
BTK_P105_F	0.193664	0.193088	0.205573	0.204543	0.110656	0.215393	0.0145171	0.034903	0.27236	0.0736213	0.327268	0.109407	0	0.136967	0.2944	0.15685	0.430212	0.0527648	0.222879	0.174385
C20orf47_P225_R	0.0413328	0.0432632	0.0299007	0.0275346	0.0140493	0.0150793	0	0	0.00261011	0.0021554	0	0	0	0	0.000809144	0	0.0127346	0.0137671	0	0	0.0244514	0.000696832	0.00530035
C4B_E171_F	0.645431	0.728896	0.492118	0.347358	0.273603	0.39883	0.415669	0.450722	0.325262	0.397291	0.417133	0.702586	0.250611	0.571547	0.574407	0.528258	0.752097	0.693422	0.5732	0.875295	0.678418	0.692383	0.837582
C4B_P191_F	0.975106	0.989451	0.927476	0.842783	0.87837	0.919362	0.663405	0.888383	0.791226	0.985455	0.782082	0.984872	0.984083	0.985219	0.987241	0.989794	0.993098	0.987767	0.98981	0.993077
CALCA_E174_R	0.218028	0.559631	0.41629	0.109411	0.216599	0.299844	0.413086	0.533584	0.58118	0.992062	0.750572	0.91052	0.967654	0.984137	0.916535	0.0785288	0.164353	0.209685	0.0639257	0.19721	0.294109	0.684271	0.206287
CALCA_P171_F	0.480412	0.62954	0.584023	0.46631	0.281072	0.621678	0.443925	0.515591	0.253463	0.864339	0.421982	0.882483	0.768333	0.88987	0.617716	0.308176	0.489982	0.492547	0.305716	0.558387
CALCA_P75_F	0.0196575	0.128021	0.118134	0.070338	0.0277717	0.0462328	0.0262866	0.442332	0.266713	0.807865	0.195009	0.60448	0.84771	0.83797	0.5704	0.039252	0.0543399	0.0744842	0.017233	0.0404928
CAPG_E228_F	0.225874	0.265777	0.375676	0.553805	0.786346	0.478915	0.118162	0.828334	0.567053	0.590708	0.896619	0.554999	0.640029	0.689113	0.81532	0	0.055959	0.0362343	0.508859	0.0138184	0.400651	0.697772	0.122974
CARD15_P302_R	0.194815	0.427793	0.445669	0.134883	0.30754	0.505566	0.163167	0.52784	0.800765	0.540041	0.830479	0.807608	0.888957	0.804732	0.744682	0	0.0265153	0.339297	0.650907	0.0336154	0.489175	0.836187	0.34518
CARD15_P665_F	0.476178	0.890973	0.708953	0.653706	0.866073	0.68895	0.384186	0.894092	0.939137	0.815067	0.987996	0.972743	0.984759	0.911942	0.928157	0.398653	0.620626	0.404066	0.757835	0.220286
CASP10_E139_F	0.0462214	0.0417527	0.164998	0.178726	0.436449	0.417231	0.191048	0.121504	0.325311	0.0642869	0.499286	0.0790699	0.0537116	0.120984	0.167212	0	0.0670616	0.00405234	0.194489	0.0289552	0.240112	0.141369	0.0698536
CASP10_P186_F	0	0.0827326	0.0711382	0.0179601	0.489381	0.284169	0	0.238283	0.311265	0.0470002	0	0.0761302	0	0.0339617	0.0286968	0	0	0.0120223	0.302512	0
CASP10_P334_F	0.342811	0.315923	0.380127	0.327258	0.454272	0.524276	0.275889	0.20792	0.237897	0.0219627	0.185767	0.115164	0.284754	0.051199	0.121494	0	0.125058	0.0641908	0.216445	0.0330186
CASP2_P192_F	0.00123404	0.056886	0.00324362	0.0358636	0.0284809	0	0	0.00136728	0	0.00940649	0	0.0429709	0	0.00953679	0.0320829	0	0.0734409	0.0153117	0.0105086	0.0254591	0.0179583	0.0119205	0.0249441
CASP3_P420_R	0.0134126	0.0364619	0.0473072	0.0228128	0.0195948	0.0327942	0.00173505	6.89332e-05	0.0396574	0.0167882	0	0.000509967	0	0.016306	0.0126808	0.0281019	0.0280843	0.0232455	0.0100222	0.0292084	0.0248741	0.0107514	0.0237325
CASP6_P201_F	0.0859655	0	0.0801333	0.0389829	0.0495094	0.0488679	0	0.0904836	0.470121	0.0213875	0.119081	0.0207047	0	0.00170286	0.0805774	0	0.008804	0	0.320591	0.113441	0.0530066	0.089639	0.10627
CASP6_P230_R	0.0582923	0.100763	0.0826764	0.0424232	0.065704	0.0399551	0.0488194	0.0982645	0.07831	0.0949028	0.0819204	0.0226193	0.0638343	0.0961244	0.0941914	0.0546964	0.124186	0.0734144	0.234309	0.133261
CASP8_E474_F	0.228012	0.264097	0.336905	0.419304	0.429599	0.465216	0.085623	0.76532	0.442311	0.696388	0.746978	0.270426	0.598269	0.685241	0.719394	0.150192	0.31989	0.110319	0.254445	0.186739	0.318394	0.615541	0.204317
CAV1_P130_R	0.109249	0.0648671	0.115336	0.0859174	0.0873375	0.0435382	0.0104892	0.147465	0.0127046	0.0691043	0.0818494	0.0480413	0.0616097	0.0129139	0.0736978	0.0498926	0.123625	0.0744664	0.0630074	0.0751992	0.107034	0.0724498	0.0993968
CAV1_P169_F	0.225441	0.191734	0.2431	0.144754	0.041658	0.127876	0.00717931	0.0937991	0.0539868	0.0797105	0.14162	0.117032	0.0976193	0.00859771	0.0594455	0.0565996	0.129242	0.12657	0.132466	0.162901
CAV2_E33_R	0	0	0.0367278	0	0	0	0	0	0.121973	0	0	3.0051e-05	0	0	0	0	0	0	0.0832788	0	0.00524683	0.0152504	0.0166558
CCKAR_E79_F	0.63894	0.785651	0.579625	0.422946	0.345795	0.559322	0.355311	0.267086	0.645394	0.190966	0.96179	0.436996	0.462928	0.475751	0.77325	0.464314	0.974985	0.865917	0.958793	0.988284	0.648205	0.672593	0.9116
CCKAR_P270_F	0.829879	0.958999	0.74354	0.663787	0.781151	0.681754	0.728168	0.397815	0.532579	0.892792	0.985667	0.875688	0.9828	0.89303	0.986948	0.958371	0.985571	0.969801	0.963896	0.986067
CCKBR_P361_R	0.0163764	0.0475077	0.0169686	0.0195863	0.0158856	0.0118093	0.0140673	0.016703	0.00901864	0.0127489	0.00816422	0.0254579	0.0119095	0.00574154	0.017932	0.0143227	0.0249242	0	0.00964979	0.00890688	0.0135595	0.00930328	0.0074328
CCKBR_P480_F	0	0.00651125	0.0342562	0.00686438	0	0	0	0.00380628	0	0	0	0.0373706	0	0	0	0	0.0165245	0	0	0
CCL3_E53_R	0.31508	0.559128	0.556717	0.588909	0.784861	0.762565	0.408736	0.945966	0.755031	0.873833	0.911376	0.910899	0.92692	0.914659	0.827315	0.631889	0.878125	0.553612	0.541088	0.723922	0.754413	0.935924	0.828491
CCL3_P543_R	0.93038	0.989669	0.940302	0.955039	0.988619	0.98537	0.7964	0.987096	0.981253	0.9951	0.989481	0.984132	0.993777	0.986442	0.991498	0.991337	0.993312	0.988039	0.9919	0.991686
CCNA1_E7_F	0	0.0438809	0.0494953	0	0.0249755	0.494899	0	0.534298	0.444411	0.622882	0.712687	0.984366	0.980516	0.986376	0.943967	0.0276695	0.0069557	0	0	0	0.0481838	0.568709	0.00346252
CCNA1_P216_F	0.0054537	0	0.0116852	0.0356202	0.000819348	0.00774437	0	0.0653154	0.133837	0.041164	0.226934	0.624714	0.755748	0.551076	0.491052	0	0	0	0	0
CCNC_P132_R	0.0289719	0	0.015668	0	0	0.0115588	0	0	0	0	0	0.0270456	0	0	0	0.00168028	0	0	0	0	0.00802838	0.0033807	0.000336056
CCND1_E280_R	0.072262	0.0169571	0.0330342	0.0467665	0.0148342	0.0183921	0.0125403	0.0609416	0.00411838	0.0269743	0.00584692	0.0168555	0.150957	0.0161408	0.0452011	0.0157997	0.0108951	0.0386765	0.0510572	0.0210762	0.0205373	0.0377201	0.0176791
CCND1_P343_R	0	0	0.0373703	0.0142275	0	0.01018	0.010958	0.00295346	0.061437	0.0091979	0.00363105	7.12826e-05	0.130862	0	0.0683332	0	0	0.0160757	0	0.0232109
CCND2_P887_F	0	0	0.00534533	0.015261	0.119512	0.00207915	0	0.0793255	0.112574	0	0.0337427	0.0240227	0.701427	0	0	0	0	0	0	0	0.0261277	0.107651	0.00306663
CCND2_P898_R	0.0354537	0.0109376	0.0136578	0.0325271	0.0741511	0.0155271	0.0413358	0.00599764	0.0989185	0.0230278	0.0274728	0	0.599205	0	0.0167006	0	0.00583943	0	0.0190685	0.00575833
CCND3_P435_F	0.0501319	0.0666212	0.0298383	0.027303	0.0220732	0.0152857	0.010349	0.0560568	0.0853962	0.045219	0.0658455	0.154957	0.479542	0.478932	0.195082	0	0.0397684	0.0131109	0.0567062	0.0349782	0.0316575	0.195129	0.0289127
CCNE1_P683_F	0.0431763	0.0336638	0.0495011	0.0531072	0.010095	0.0535597	0.0211347	0.0399527	0	0.0299141	0.0265089	0.0213073	0.0172693	0.0193928	0.0252992	0.0142027	0.0438985	0.0200352	0.0191109	0.032402	0.0377483	0.0224555	0.0259299
CCR5_P630_R	0.539904	0.751225	0.568266	0.537139	0.653426	0.601944	0.566467	0.792004	0.315793	0.195059	0.902711	0.265674	0.653018	0.517094	0.555946	0.55965	0.808881	0.715872	0.643578	0.815719	0.602625	0.524662	0.70874
CD1A_P414_R	0.98926	0.991967	0.993374	0.989648	0.988686	0.977817	0.960302	0.980413	0.987924	0.993796	0.993019	0.959818	0.992364	0.984588	0.991739	0.98951	0.991247	0.988281	0.990166	0.992909	0.913014	0.812182	0.950961
CD1A_P6_F	0.899216	0.951339	0.837788	0.796562	0.818139	0.890275	0.697825	0.580195	0.648885	0.573208	0.929504	0.557627	0.683654	0.547835	0.590344	0.888363	0.938942	0.949254	0.821449	0.959487
CD2_P68_F	0.33876	0.448047	0.518462	0.726826	0.842592	0.692292	0.0514543	0.736061	0.938155	0.9926	0.99114	0.907317	0.967037	0.985354	0.925479	0.562752	0.819941	0.0630284	0.539572	0.0524294	0.516919	0.930393	0.407544
CD34_E20_R	0.271251	0.357356	0.243064	0.28878	0.158106	0.187157	0.280387	0.228469	0.0931996	0.220578	0.193075	0.423928	0.103188	0.100601	0.383186	0.155937	0.358729	0.20182	0.168704	0.434708	0.452541	0.612209	0.357446
CD34_P339_R	0.554109	0.624541	0.673626	0.622296	0.86506	0.82705	0.438714	0.953176	0.789092	0.887508	0.990818	0.959809	0.990366	0.984406	0.953054	0.69269	0.888965	0.281099	0.606904	0.191895	0.551233	0.809175	0.404178
CD34_P780_R	0.34839	0.60827	0.451475	0.41706	0.488557	0.532415	0.265703	0.700848	0.429811	0.640328	0.832689	0.778998	0.543278	0.777539	0.735074	0.199878	0.561121	0.201168	0.322228	0.0958373
CD40_E58_R	0.0236923	0.000593854	0.104731	0.113859	0.233116	0.178688	0.0489784	0.3954	0.511801	0.699906	0.347435	0.83469	0.721999	0.890815	0.71864	0.0250878	0.15334	0.0108705	0.206051	0	0.189657	0.745226	0.124168
CD40_P372_R	0.118528	0.059846	0.352818	0.435041	0.40215	0.519869	0.0632825	0.873109	0.850067	0.924284	0.393562	0.983024	0.90225	0.980194	0.896433	0.0421324	0.267951	0.0096474	0.503592	0.0230074
CD44_E26_F	0.0375411	0.00903037	0.0219663	0.0266095	0.00341573	0.00443689	0.00453346	0.00832558	0.328703	0.0159629	0.0581096	0.0191666	0.900052	0.11632	0.0258496	0	0.00760095	0	0.0056593	0.00431508	0.0245475	0.18739	0.0187518
CD44_P87_F	0.0668745	0.0293996	0.0527161	0.00376906	0.00901395	0.0227533	0.0516055	0	0.238504	0.042446	0.17805	0.0131577	0.911665	0.097697	0.0442283	0	0.0114694	0.0582609	0.0117149	0.0884972
CD81_P211_F	0.0803319	0.0188998	0.0696869	0.0702712	0.0188129	0.370804	0.0260134	0.166644	0.013833	0.057212	0.0497076	0.574251	0	0.0243006	0.0300452	0.0369843	0.173286	0.0238978	0.035274	0.0176141	0.303823	0.279724	0.287815
CD81_P272_R	0.580807	0.560643	0.59404	0.491178	0.402744	0.622147	0.347143	0.373447	0.481793	0.205932	0.632075	0.904807	0.320935	0.158801	0.481805	0.357147	0.623363	0.347226	0.626362	0.636994
CD82_P557_R	0.231063	0.279008	0.301829	0.374354	0.0963554	0.307752	0.157469	0.281298	0.105769	0.383223	0.064553	0.478644	0.487358	0.437267	0.432407	0	0.023255	0.396999	0.243518	0.0926618	0.24969	0.333815	0.151287
CD86_P3_F	0.71593	0.584172	0.591763	0.794009	0.804544	0.914009	0.432628	0.784026	0.364565	0.894803	0.967298	0.957697	0.991875	0.985185	0.923178	0.398156	0.468047	0.0685279	0.235517	0.0749552	0.691008	0.858578	0.249041
CD9_E14_R	0.0181365	0.0268858	0.028389	0.0199041	0.0629338	0.0158158	0.0134485	0.0257029	0.016631	0.0451692	0.0731526	0.0440518	0.0262099	0.0193501	0.0639579	0	0.0280327	0.0237991	0.0217607	0.0248585	0.292151	0.248824	0.16698
CD9_P504_F	0.239954	0.187	0.291467	0.349553	0.544831	0.171645	0.128198	0.090358	0.774799	0.104276	0.795316	0.0398931	0.0342017	0.0112514	0.0527671	0	0	0.0492757	0.514127	0.0115501	0.424976	0.353597	0.240625
CD9_P585_R	0.607392	0.573358	0.657411	0.711782	0.870947	0.264179	0.351945	0.405313	0.764722	0.378741	0.980115	0.182298	0.269895	0.183263	0.590337	0.179774	0.232409	0.392499	0.720963	0.305654
CDC25B_E83_F	0	0	0	0	0	0	0	0	0	0	0.00765144	0	0	0	0	0	0	0	0	0	0.0069702	0.00440287	0
CDC25B_P11_R	0	0	0	0.017044	0	0	0.0805388	0.000867437	0	0	0.0423472	0.0195799	0	0	0	0	0	0	0	0
CDH1_P45_F	0.088387	0.0375427	0.138708	0.0503946	0.0330703	0.103205	0.00627158	0.0859008	0	0.0348917	0.0433604	0.0653014	0.0249951	0.0567576	0.0584772	0.0103696	0.0844141	0.0426609	0.0477743	0.10596	0.0723878	0.0539761	0.0447878
CDH1_P52_R	0.00155151	0.180888	0.134744	0.0944281	0.00340819	0.082757	0.0580737	0.15458	0	0.0721088	0.0327506	0.0402628	0.0352551	0.044809	0.114167	0.00961852	0.0389931	0.0233806	0.0171425	0.067564
CDH11_E102_R	0.00542184	0.0709822	0.142333	0.0326312	0.0162037	0.0151569	0.00306727	0.0489558	0.186045	0.000116004	0.00534589	0.506514	0.890207	0.857043	0.182534	0	0.0318563	0	0	0.00790862	0.109042	0.36689	0.0468834
CDH11_P203_R	0.00847027	0.0159827	0.0595	0	0	0.00402042	0	0.002852	0.0846255	0	0.063858	0.460985	0.894979	0.792551	0.194474	0	0	0	0	0
CDH11_P354_R	0.312091	0.50153	0.443955	0.293424	0.0957053	0.20748	0.0619192	0.061744	0.284919	0.121353	0.204917	0.630799	0.92728	0.870858	0.532396	0.0990216	0.168761	0.138866	0.0889868	0.16785
CDH13_E102_F	0.0196245	0.189183	0.0920091	0.065233	0.0310289	0.000244423	0.0255524	0.341156	0.127922	0.0149862	0.0988403	0.76049	0.768118	0.0654951	0.267629	0.00390113	0.027626	0.0077479	0.00874441	0	0.0896382	0.463436	0.0171568
CDH13_P88_F	0.224383	0.161558	0.203672	0.166041	0.0154008	0.0610039	0	0.842772	0.794611	0.0241677	0.0955832	0.984043	0.991841	0.433211	0.804113	0	0.0289464	0.0352304	0.0132319	0.0461397
CDH17_E31_F	0.964053	0.991488	0.954445	0.883398	0.991585	0.946543	0.772791	0.94207	0.991435	0.743853	0.669336	0.96782	0.768325	0.960554	0.961199	0.991391	0.992028	0.989512	0.991747	0.992464	0.897397	0.936883	0.984326
CDH17_P376_F	0.790486	0.920991	0.818096	0.700301	0.918171	0.769489	0.623336	0.98495	0.921946	0.980632	0.990428	0.954578	0.810068	0.945111	0.982998	0.927888	0.988064	0.966815	0.982293	0.990012
CDH17_P532_F	0.985773	0.993165	0.992872	0.9872	0.98353	0.98528	0.872344	0.987194	0.990602	0.993222	0.994236	0.984505	0.985306	0.985136	0.989679	0.989088	0.991942	0.986977	0.992174	0.992493
CDH3_E100_R	0.0454602	0.0511222	0.0521102	0.0948626	0.00852425	0.0493264	0	0.00443181	0.475638	0.0194602	0.0112544	0.00615143	0.662351	0.0122438	0.0634928	0.083969	0.0417462	0.0176144	0.136539	0.0844798	0.0228198	0.14772	0.0685081
CDH3_P87_R	0	0	0.0180708	0	0	0	0	0	0.331948	0	0	0	0.776547	0	0	0	0	0	0.320733	0
CDK10_E74_F	0.00905969	0	0.0206418	0.000204966	0	0.00944027	0	0.405159	0.183885	0.920505	0.40092	0.973713	0.937044	0.985878	0.86831	0	0.00780575	0	0	0	0.133663	0.558492	0.146472
CDK10_P199_R	0.3069	0.420062	0.325814	0.233836	0.0500213	0.168755	0.326546	0.135798	0.212534	0.545716	0.189072	0.650872	0.5813	0.557999	0.387162	0.254408	0.252026	0.336255	0.136378	0.477843
CDK2_P330_R	0.0207986	0.0506991	0.0439425	0.0251713	0.0156101	0.0212472	0	0.000258782	0.0407266	0.0208631	0	0.0497566	0	0.00709839	0.045913	0	0	0.0117333	0	0	0.0253527	0.0205771	0.00234667
CDK6_E256_F	0.0850371	0.075788	0.0846486	0.0719195	0.0792741	0.0378353	0.0628548	0.0707622	0.0674573	0.109027	0.151879	0.0436302	0.0963356	0.0269782	0.108553	0.0822859	0.0736845	0.0799981	0.0705402	0.0748902	0.0405693	0.0503351	0.0388456
CDK6_P291_R	0.00455843	0.0266796	0.0165739	0.00534087	0.0174597	0	0	0.00196361	0	0.023934	0.0470347	0.0382237	0.00271968	0	0.0168634	0	0	0.000985419	0	0.00607146
CDKN1A_E101_F	0.03272	0.000866644	0.0389424	0.0350425	0.0271101	0.0394798	0.00390614	0.00154609	0	0.034327	0	0.0499396	0.0637861	0	0.0511826	0.00555011	0.0389807	0.0117001	0.0258266	0.0337052	0.103372	0.0710765	0.258009
CDKN1A_P242_F	0	0.0160494	0.0635957	0.177532	0.395794	0.188082	0.428084	0.0307721	0.530963	0	0	0.107681	0	0.249609	0.0174178	0.844661	0.0145865	0.902596	0.702488	0
CDKN1B_P1161_F	0.0108706	0.0134006	0.0350617	0.0275742	0.00874404	0.0120493	0.00511059	0.101428	0.379795	0.11177	0.134897	0.17579	0.285106	0.595579	0.209492	0	0.0192487	0.00514837	0.20168	0.0130089	0.0161159	0.249232	0.0478172
CDKN1C_P6_R	0.101821	0.112773	0.213218	0.156388	0.123379	0.0845827	0.228578	0.0542822	0.15211	0.0929968	0.415079	0.115037	0.0655217	0.059261	0.168532	0.07474	0.126221	0.0459112	0.0706002	0.126362	0.0921028	0.0986717	0.0637006
CDKN1C_P626_F	0.0539902	0.0213731	0.0270987	0.087126	0.0110218	0.0571952	0.010895	0.0531714	0.0866017	0.0132521	0.157243	0.0942854	0.00933378	0.0244443	0.017596	0.0349243	0.0563847	0.012991	0.0654048	0.0234663
CDKN2A_E121_R	0.0492569	0.00923313	0.00146381	0.0183239	0	0.0160707	0	0.0142799	0.0146368	0.0114035	0.00557484	0.0151855	0.00688033	0.0569925	0.0151182	0	0.0502125	0.0463493	0.0191212	0.00549613	0.0134783	0.017509	0.0242358
CDKN2B_E220_F	0.0630773	0.0826263	0.0749666	0.0821186	0.0640229	0.00883165	0.0691175	0.000342929	0.0711899	0.0707826	0.1045	0.0185478	0.0568265	0.000253861	0.052675	0.0649556	0.0445327	0.054696	0.0612332	0.0398758	0.050304	0.025505	0.0319554
CDKN2B_seq_50_S294_F	0	0.100704	0.074675	0.0215706	0	0.0625446	0	0	0	0.00509445	0.0278672	0	0	0	0	0	0.0529681	0	0	0.0012929
CDM_seq_21_S260_R	0.548631	0.0382529	0.0996167	0.298872	0.382441	0.0371547	0.0106343	0.217808	0.161924	0.0470823	0.0897208	0.205303	0.0217028	0.177422	0.332678	0	0	0	0.364973	0.524425	0.202229	0.156705	0.17788
CEACAM1_E57_R	0.0892024	0.0290736	0.130511	0.136532	0.373477	0.118978	0.0353116	0.527985	0.479227	0.07366	0.909487	0.141926	0.0523746	0.361198	0.250264	0.00296003	0	0.00487509	0.383255	0	0.328152	0.561509	0.105623
CEACAM1_P44_R	0.336361	0.29338	0.577403	0.70767	0.806792	0.644162	0.315278	0.950049	0.722128	0.714418	0.974209	0.574512	0.673363	0.724403	0.854944	0	0.024719	0.0385992	0.58316	0.0186584
CEBPA_P1163_R	0.0300295	0.0392917	0.0516818	0.0204224	0.015377	0.0281398	0	0.0283348	0.0410036	0.0595596	0.014711	0.00252477	0	0.113573	0.0438034	0.00824443	0.0297671	0.0394681	0.0601494	0.0251622	0.0487569	0.0473337	0.0371983
CEBPA_P706_F	0.0908728	0.0667104	0.134531	0.0964588	0.0382011	0.0527688	0.0181119	0.0301042	0.039744	0.0516844	0.108368	0.0340589	0.0455228	0.0529359	0.0914097	0	0.0659262	0.0405594	0.0471602	0.0555463
CFTR_P115_F	0	0.0399168	0.0319366	0.00940744	0	0.0714632	0	0	0.0600662	0	0	0	0	0	0.023598	0.0495498	0	0.0290426	0.0319269	0	0.0862796	0.0371803	0.0603215
CFTR_P372_R	0.179107	0.140363	0.148264	0.0731304	0.0679418	0.446385	0	0.0887696	0.259038	0.0245235	0.034468	0.0553705	0	0.0104972	0.0385538	0.0763524	0.111697	0.0080177	0.252572	0.044057
CHD2_P451_F	0.986227	0.988451	0.989212	0.987572	0.989268	0.972551	0.940476	0.986483	0.988596	0.990206	0.991919	0.983059	0.99084	0.984831	0.989292	0.986654	0.989879	0.984846	0.987736	0.990187	0.920647	0.960643	0.984595
CHD2_P667_F	0.965246	0.987593	0.914263	0.952532	0.801911	0.888851	0.524906	0.976923	0.979147	0.986015	0.638586	0.98452	0.936016	0.980806	0.983043	0.974496	0.986656	0.977712	0.981466	0.986313
CHFR_P501_F	0.0376583	0	0.0243961	0	0	0	0	0.00761725	0.024603	0	0.0782122	0.0059484	0	0.0571042	0	0	0.0204307	0	0	0.0431161	0.0268649	0.0315743	0.0290208
CHFR_P635_R	0.0446352	0.0530278	0.0510547	0.0338467	0.0647871	0.0298136	0.036889	0.0351077	0.0374782	0.0611497	0.0725676	0.0113641	0.0571236	0.00353487	0.0533777	0.040007	0.0501119	0.0407581	0.0459339	0.0498505
CHGA_E52_F	0.021907	0.0100928	0.0536576	0.0572966	0.0477232	0.00742032	0.0290804	0.137734	0.11852	0.146008	0.0437069	0.0473667	0.912732	0.0934301	0.144258	0.201799	0.0440726	0.290243	0.135866	0.00148886	0.101811	0.211916	0.165063
CHGA_P243_F	0.325424	0.0920165	0.315295	0.0266891	0.0647706	0.151059	0.222929	0.0828414	0.0582423	0.112666	0.0350302	0.186062	0.818708	0.170695	0.282646	0.243443	0.150861	0.129157	0.127101	0.326595
CHI3L2_E10_F	0.618491	0.980741	0.879844	0.9119	0.857689	0.741902	0.456094	0.979724	0.972645	0.989639	0.987918	0.971186	0.986154	0.978669	0.988368	0.50697	0.848933	0.894518	0.925447	0.700063	0.755052	0.979118	0.760684
CHI3L2_P226_F	0.621441	0.977624	0.791061	0.796639	0.869762	0.752411	0.315121	0.986058	0.98755	0.990173	0.9902	0.943273	0.987121	0.946096	0.981111	0.653001	0.835539	0.638507	0.854522	0.749337
CLDN4_P1120_R	0.881803	0.81224	0.722369	0.644925	0.901223	0.707516	0.618867	0.90704	0.988792	0.724408	0.991124	0.739989	0.57706	0.656218	0.890042	0.577462	0.77967	0.932165	0.985618	0.989548	0.755563	0.809334	0.852893
CLK1_P538_F	0.222561	0.183561	0.163368	0.0425805	0.150002	0.173876	0.16743	0.163632	0.0775034	0.0700857	0.0793033	0.129688	0.0461298	0.114265	0.0563705	0.0500477	0.134788	0.227712	0.17438	0.375593	0.157625	0.0921223	0.192504
COL18A1_P365_R	0.0114624	0	0.0992909	0	0.00110129	0.100629	0	0	0	0.0270075	0.0312114	0.0389237	0	0.00526322	0	0	0.00321585	0.0171734	0.038546	0.0407863	0.071245	0.0811982	0.0742819
COL18A1_P494_R	0.196174	0.0944407	0.174375	0.0972025	0.123875	0.0975155	0.00136445	0.306	0.180584	0.189529	0.122523	0.177837	0	0.0935346	0.126759	0.0479668	0.117034	0.0786357	0.259759	0.139702
COL1A1_P117_R	0.202071	0.221207	0.153863	0.115585	0.326641	0.198824	0.239088	0.383091	0.0672539	0.535793	0.375642	0.810018	0.666253	0.802166	0.604898	0.166558	0.331024	0.056656	0.0860845	0.266929	0.247453	0.565619	0.170622
COL1A1_P5_F	0.385393	0.526176	0.304134	0.298657	0.307424	0.0495176	0.135769	0.418357	0.210088	0.431934	0.315663	0.931029	0.891827	0.942031	0.663862	0.0702679	0.300808	0.111364	0.0833373	0.233187
COL1A2_E299_F	0.0208188	0.0442934	0.0298548	0.0811136	0.318434	0.191535	0.0150121	0.48936	0.380452	0.042714	0.342736	0.178404	0.874237	0.821261	0.7465	0.0090343	0.0285062	0.0063778	0.0147931	0.0273525	0.204129	0.495356	0.135978
COL1A2_P407_R	0.580595	0.33161	0.397586	0.337078	0.514066	0.467694	0.31424	0.581227	0.378973	0.220993	0.79929	0.277895	0.75501	0.857137	0.834342	0.364194	0.607983	0.14824	0.366187	0.365273
COL1A2_P48_R	0.0336233	0.0322623	0.10216	0.0437898	0.302831	0.11852	0.00958458	0.167041	0.419376	0.0226619	0.206265	0.080774	0.938194	0.811281	0.662411	0	0.0146341	0.00360526	0.0736892	0.00980737
COL4A3_E205_R	0	0	0.000175533	0	0	0	0	0	0	0	0	0	0	0	0	0	0	0	0	0	0.0116482	0.0120296	0.0112296
COL4A3_P545_F	0.0339213	0.0198917	0.0407142	0.0285261	0.0167211	0.0104894	0.012636	0.0237476	0.0239019	0.0179456	0.0259826	0.00848691	0.0300853	0.0295791	0.0327439	0.00933992	0.0377515	0.0114513	0.0214442	0.032309
COL6A1_P283_F	0	0.138322	0	0	0	0	0	0	0.000365371	0	0	0	0	0.0193196	0	0	0	0	0	0	0.0633669	0.032015	0.0369631
COL6A1_P425_F	0.060555	0.215795	0.111462	0.129524	0.0649407	0.163922	0.00261607	0.0819223	0.0606059	0.107626	0.0615755	0.0483904	0.0025058	0.0544016	0.0755271	0.0176372	0.109624	0.0713625	0.0656599	0.105348
COMT_E401_F	0.0773768	0.0887827	0.0806835	0.0713096	0.0431836	0.0841422	0.0382097	0.049609	0.00518164	0.0488725	0.227405	0.0525109	0.0434584	0.0133062	0.0869883	0.0199311	0.0969302	0.0297701	0.0516912	0.138308	0.0690983	0.0659165	0.067326
COPG2_P298_F	0	0	0	0	0	0	0	0	0	0	0	0	0	0	0	0	0	0	0	0	0	0	0
CPA4_E20_F	0.5887	0.498982	0.304376	0.418488	0.219268	0.465949	0.385088	0.609329	0.820155	0.704191	0.124964	0.567013	0.888611	0.671774	0.541717	0.331938	0.610904	0.889744	0.938259	0.984673	0.745789	0.847323	0.882054
CPA4_P1265_R	0.886277	0.98904	0.902583	0.914602	0.973546	0.87551	0.695704	0.965442	0.986183	0.814913	0.991312	0.921469	0.989118	0.980603	0.989148	0.97654	0.987289	0.983235	0.986845	0.988515
CPA4_P961_R	0.933869	0.990338	0.944914	0.966615	0.975703	0.918511	0.81351	0.985632	0.882226	0.99437	0.992623	0.96647	0.991078	0.966493	0.990926	0.655705	0.988614	0.960431	0.956139	0.991973
CPNE1_P138_F	0.0215982	0.0215007	0.0437966	0.012788	0.0300935	0	0.0207623	0.0124759	0.00434662	0.03901	0.0215123	0.000168231	0.0099482	0.00681741	0.0212524	0	0.0410971	0.0113457	0.0109534	0.0341588	0.0215056	0.0144414	0.019511
CREB1_P819_F	0.00154963	0	0.00714678	0.0408502	0.138994	0.0014204	0	0	0	0.0365108	0	0.0709535	0	0.0594138	0	0.0385767	0.00359509	0	0.065133	0.0157695	0.0271373	0.0208598	0.0246148
CREBBP_P712_R	0.939295	0.977128	0.931215	0.910811	0.898088	0.905078	0.890956	0.949395	0.782835	0.549869	0.981646	0.69207	0.877237	0.511355	0.814841	0.685727	0.824156	0.916375	0.912262	0.967849	0.921796	0.769906	0.861274
CRIP1_P274_F	0.607233	0.567603	0.717108	0.746919	0.550249	0.753823	0.482779	0.664842	0.800271	0.967414	0.631525	0.785862	0.866963	0.985593	0.574352	0.396879	0.554734	0.398275	0.592703	0.596933	0.465285	0.623832	0.378981
CRIP1_P874_R	0.343735	0.278278	0.307102	0.381816	0.269902	0.391732	0.115705	0.207427	0.507999	0.69683	0.844801	0.0233314	0.567945	0.668221	0.187934	0.224843	0.250046	0.295935	0.386778	0.0926818
CRK_P721_F	0.623374	0.403188	0.469652	0.459616	0.341456	0.54996	0	0.0558574	0.407308	0.0781084	0.6538	0.0953095	0.0402763	0.075393	0.087718	0.248349	0.32785	0.22919	0.628136	0.493357	0.406749	0.186721	0.385377
CSF1_P217_F	0	0	0	0.0355299	0	0.060161	0	0	0	0.0139401	0.0831783	0	0	0	0	0	0.0276464	0	0	0	0.00735734	0.00775934	0.00276464
CSF1_P339_F	0	0	0	0.00731192	0	0	0	0	0	0	0	0	0	0.0270311	0	0	0	0	0	0
CSF1R_E26_F	0.925283	0.989834	0.987852	0.915866	0.976678	0.973511	0.862801	0.986798	0.990906	0.975242	0.993866	0.969738	0.968141	0.984137	0.992409	0.641973	0.688581	0.923446	0.916131	0.511442	0.772032	0.65303	0.68834
CSF1R_P73_F	0.631269	0.82643	0.636699	0.523244	0.457319	0.587146	0.514522	0.389891	0.397154	0.169628	0.67799	0.214853	0.0964754	0.200811	0.440448	0.373953	0.637952	0.722818	0.640066	0.827036
CSF2_E248_R	0.937353	0.989656	0.960239	0.853648	0.988025	0.882456	0.848345	0.987044	0.965724	0.993224	0.990573	0.984724	0.990133	0.98602	0.990209	0.989053	0.990969	0.986082	0.988683	0.989981	0.865002	0.951837	0.957422
CSF2_P605_F	0.809932	0.967738	0.80739	0.69458	0.894678	0.806996	0.668996	0.696639	0.988529	0.928122	0.989405	0.971506	0.888373	0.935014	0.944146	0.867742	0.970329	0.954094	0.865156	0.972129
CSF3_E242_R	0.90114	0.990354	0.962756	0.929639	0.976074	0.942329	0.847291	0.986841	0.935876	0.992755	0.991885	0.981815	0.991785	0.982237	0.991082	0.836781	0.901614	0.81239	0.914934	0.862894	0.735265	0.608594	0.721714
CSF3_P309_R	0.719889	0.774996	0.591746	0.365841	0.439625	0.583323	0.268705	0.21515	0.183956	0.177242	0.39106	0.436175	0.0670526	0.0813418	0.331256	0.273587	0.529979	0.63514	0.703531	0.746288
CSF3R_P472_F	0.724987	0.910594	0.837866	0.829539	0.831873	0.832653	0.654091	0.847441	0.55374	0.815817	0.988524	0.930548	0.927325	0.982202	0.917109	0.434738	0.665679	0.577396	0.670062	0.205127	0.676308	0.713456	0.375058
CSF3R_P8_F	0.505102	0.611986	0.557761	0.507295	0.750533	0.644127	0.269902	0.457892	0.784005	0.24397	0.826838	0.335184	0.400333	0.797042	0.607326	0.0922351	0.304482	0.129683	0.628154	0.043027
CSK_P740_R	0.0939357	0.380735	0.170998	0.182485	0.135672	0.0444997	0.0130102	0.00730304	0.172987	0.160401	0.222453	0.156676	0.514496	0.280642	0.393668	0.109178	0.205859	0.130148	0.152688	0.101089	0.145905	0.238578	0.139792
CSPG2_E38_F	0	0	0.060078	0.0186554	0	0.0248613	0	0	0	0	0	0.0201652	0	0	0	0	0	0	0	0	0.0604263	0.0276629	0.0558442
CSPG2_P82_R	0	0.0713292	0.205073	0.183714	0.00999751	0.0664387	0.205821	0	0.0658055	0.141611	0.13412	0.0013613	0	0.0513621	0.0281816	0.04982	0.196875	0.0327607	0.0804775	0.198508
CSTB_E410_F	0.0505857	0.037468	0.0415586	0.0286907	0.0184144	0.00843262	0.0101444	0.0236386	0.00705434	0.0493772	0.0412092	0.0086414	0.0154569	0.0366001	0.0391032	0	0.0679591	0.0139652	0.0136803	0.0516311	0.0278992	0.0276351	0.0294471
CTAG1B_P4_R	0.894512	0.983465	0.871177	0.830803	0.95914	0.840947	0.633122	0.964491	0.989406	0.993117	0.994307	0.983994	0.989378	0.985868	0.979204	0.988922	0.9913	0.986168	0.991034	0.993037	0.830434	0.938444	0.950358
CTAG1B_P77_F	0.906122	0.972894	0.782206	0.798638	0.905227	0.701982	0.545835	0.915537	0.699004	0.980711	0.993138	0.920044	0.779771	0.889603	0.957525	0.725509	0.99162	0.900851	0.940679	0.994461
CTAG2_P1426_F	0.879094	0.990536	0.85437	0.878212	0.959321	0.721514	0.646074	0.881139	0.988749	0.993206	0.992228	0.984343	0.988956	0.97393	0.989106	0.98833	0.99134	0.986494	0.99108	0.993265	0.847017	0.973957	0.990102
CTGF_E156_F	0.0107432	0.00951921	0.0347036	0.0195158	0.0105224	0.000414138	0.00369772	0.00169432	0.00340479	0.00991824	0.00960452	0	0.00744419	0	0.00455235	0	0.0108379	0	0.00335925	0.00865473	0.467289	0.406755	0.496842
CTGF_P693_R	0.987349	0.990337	0.991269	0.886835	0.969882	0.929221	0.69803	0.729319	0.982575	0.586045	0.989842	0.737695	0.986079	0.634842	0.82507	0.987593	0.989963	0.987704	0.989394	0.990912
CTLA4_E176_R	0.789425	0.956792	0.843102	0.708436	0.941689	0.69164	0.486858	0.986126	0.988158	0.882969	0.990976	0.908597	0.894439	0.813115	0.989431	0.986646	0.990763	0.864268	0.96615	0.989321	0.802439	0.876265	0.891421
CTLA4_P1128_F	0.858848	0.885471	0.865048	0.845576	0.845665	0.879621	0.635976	0.844123	0.743849	0.825804	0.887295	0.803446	0.797226	0.810443	0.854252	0.704667	0.91054	0.852888	0.785941	0.863025
CTNNA1_P185_R	0	0	0	0.00025069	0	0.00245686	0.00563245	0.000108206	0.0233162	0.00351902	0	0.00115618	0.0834856	0.0146526	0.00770732	0.0876197	0	0.132802	0.0827606	0	0.0144288	0.0423006	0.0611651
CTNNA1_P382_R	0.0201156	0.0157511	0.0643795	0.0481218	0.00591763	0.0152735	0.0241044	0.0131206	0.325868	0.0480344	0.0623698	0.0141904	0.0139023	0.0316776	0.0337003	0.0257308	0.0227896	0.028565	0.213069	0.0183129
CTNNB1_P757_F	0.0648353	0	0.0938013	0.0660258	0.0223295	0.134594	0.0800505	0.0365161	0.141493	0.0580027	0	0.0215849	0	0.00308718	0.04616	0	0.0865437	0.0563823	0.205729	0.00997424	0.0659481	0.0383555	0.0717259
CTSD_P726_F	0.61178	0.790823	0.6726	0.497953	0.477197	0.584617	0.784198	0.255173	0.192341	0.494084	0.755902	0.760741	0.757913	0.474111	0.294351	0.235368	0.65971	0.596917	0.673496	0.756913	0.63131	0.498077	0.584481
CTSH_E157_R	0.0380828	0.0964669	0.0810754	0.0424971	0.0353679	0.0212334	0.0219664	0.0883538	0.00300602	0.088317	0.0923219	0.0109077	0.00827893	0.0319126	0.0643143	0.0353237	0.0464934	0.00398154	0.0647874	0.0837131	0.0281634	0.0383214	0.0245318
CTSH_P238_F	0	0	0	0.00100479	0.0149069	0.0416859	0	0	0.105017	0	0.0655699	0.0358995	0	0.0192431	0	0	0.000963454	0	0	0.0100553
CTSL_P264_R	0.317148	0.418272	0.464443	0.224404	0.250295	0.32484	0.510631	0.000560704	0.337795	0.0416286	0.408978	0.131476	0.199384	0.0135377	0.0744842	0.106365	0.28463	0.220997	0.422915	0.402044	0.18869	0.0896714	0.165299
CTSL_P81_F	0	0	0.0752021	0.00779313	0	0.0348373	0.0137927	0.0119225	0.201172	0	0.00477697	0	0	0	0.00902708	0.00480874	0	0.0244688	0.17748	0.0092825
CTTN_E29_R	0	0	0.0111172	0	0	0	0	0	0	0	0.00366645	0.024701	0	0.0381896	0.00399405	0	0.074024	0.0224304	0	0	0.00158817	0.0088189	0.0192909
CXCL9_E268_R	0.778251	0.85728	0.759712	0.674671	0.790446	0.855673	0.680089	0.573758	0.59149	0.638083	0.940807	0.82069	0.764385	0.762136	0.745329	0.582465	0.69605	0.840829	0.786003	0.927598	0.770875	0.729585	0.766589
CYP1A1_P382_F	0.0127539	0	0.00777726	0.0342459	0.00392904	0.0022412	0	0	0.0360851	0	0	0	0	0	0.0283962	0	0	0.0235621	0.0154745	0.00606904	0.00870675	0.00806015	0.00902112
CYP1B1_E83_R	0	0	0.0150044	0	0	0.000344889	0	0.686389	0.480063	0.989502	0.470437	0.984629	0.981205	0.98537	0.801779	0.0210891	0	0	0.00384958	0	0.0840156	0.616365	0.0750176
CYP1B1_P212_F	0.142275	0.258242	0.177776	0.215776	0.179076	0.145595	0.0421299	0.255255	0.212079	0.475971	0.212801	0.728081	0.600186	0.720542	0.277549	0.0744599	0.133869	0.196654	0.137827	0.182428
CYP2E1_E53_R	0.826957	0.946324	0.780948	0.614922	0.756751	0.624977	0.56729	0.657506	0.701887	0.941129	0.459426	0.97821	0.900289	0.97916	0.897325	0.71512	0.954397	0.831526	0.87106	0.92679	0.807357	0.886415	0.908244
CYP2E1_P416_F	0.971155	0.990473	0.935597	0.856119	0.78	0.91479	0.73669	0.937045	0.988337	0.993471	0.85463	0.983231	0.944045	0.983853	0.983102	0.824368	0.991186	0.988113	0.989198	0.990677
DAB2_P35_F	0	0	0.0144575	0	0	0.00493263	0	0	0	0	0	0.00460777	0	0	0	0	0	0	0	0	0.00138501	0.000683619	0
DAB2_P468_F	0	0	0	0	0	0	0	0	0	0	0	0.00633013	0	0	0	0	0	0	0	0
DAB2IP_E18_R	0.0149945	0.0366422	0.0801472	0.0617565	0.0956883	0.0275612	0	0.00216045	0	0.06355	0	0.0573669	0.0168818	0.0401066	0.0483592	0.00431697	0.0559249	0.0318552	0.017628	0.0697839	0.0295794	0.0229914	0.0264651
DAB2IP_P671_F	0	0	0	0	0	0	0	0	0	0	0	0.0337407	0	0	0	0	0	0	0	0
DAB2IP_P9_F	0.0518813	0.0493778	0.0881579	0.0468752	0.025111	0.0122297	0.030745	0.0228513	0.021844	0.0391901	0.0546504	0.0395794	0.0424704	0.0248364	0.0442072	0.0260002	0.0836991	0.0183356	0.0388098	0.0506224
DAPK1_E46_R	0.322328	0.254409	0.359456	0.175391	0.123759	0.207195	0.355943	0.109586	0.0636876	0.0693984	0.213779	0.097772	0.26929	0.129716	0.278926	0.0524634	0.179636	0.155852	0.154216	0.161558	0.121156	0.0686346	0.0590645
DAPK1_P10_F	0.105298	0.059978	0.179765	0.0621182	0.0316637	0.0919079	0.109942	0.134387	0.0308478	0.0473006	0.0512155	0.0255136	0.000363027	0.010605	0.0788073	0.0157452	0.0356239	0.0202926	0.00669094	0.0208808
DAPK1_P345_R	0	0	0.0524666	0	0	0.0526587	0	0	0	0	0	0	0	0.0325082	0.00352779	0.0256899	0	0.0458456	0.0114731	0
DBC1_E204_F	0.192602	0.243664	0.374451	0.166893	0.0613372	0.0338354	0.504948	0	0.0462656	0.00852779	0	0.242287	0	0	0.0527658	0	0.0697608	0	0.0247379	0.0323044	0.162167	0.0256189	0.0128122
DBC1_P351_R	0.0499482	0.263577	0.178951	0.0502824	0.0265809	0.0759106	0.0473597	0.0129621	0	0	0.00117673	0.0261446	0.0197729	0	0	0	0	0.00131942	0	0
DCC_E53_R	0.349521	0.360286	0.42685	0.202486	0.177939	0.138312	0.174828	0.297735	0.11314	0.744295	0.56498	0.597018	0.883559	0.983938	0.542771	0.117763	0.245241	0.125087	0.109915	0.213572	0.158323	0.411484	0.0806759
DCC_P177_F	0.162232	0.135625	0.125312	0.0625085	0.0327307	0.0106283	0.0280899	0.0225361	0.0463332	0.198076	0.43691	0.193769	0.848606	0.735391	0.242101	0.00592304	0.0776084	0.0100003	0.0289389	0.0630637
DCC_P471_R	0.178504	0.125036	0.307388	0.0753031	0.0329755	0.0965389	0.121686	0.0764012	0.232225	0.0372361	0.278021	0.168683	0.989614	0.613658	0.0286294	0	0.111123	0.0352415	0.0175829	0.0490791
DCN_P1320_R	0.888456	0.989915	0.886903	0.830549	0.988492	0.889862	0.829953	0.987306	0.987591	0.993306	0.992608	0.718917	0.99256	0.985741	0.989603	0.988835	0.990894	0.987026	0.991072	0.992824	0.90059	0.955954	0.99013
DDB2_P407_F	0.0557364	0.0699125	0.0556755	0.0718981	0.0372907	0.0352849	0.048936	0.368863	0.0743929	0.13286	0.0518954	0.0831817	0.367225	0.461729	0.062233	0.0178219	0.100945	0.0400942	0.0755735	0.111067	0.0987265	0.379082	0.092851
DDB2_P613_R	0.154885	0.339161	0.233442	0.0259383	0.0676148	0.186397	0	0.629981	0.495452	0.61909	0.317162	0.281878	0.983623	0.966651	0.1691	0.0366042	0.00312431	0.0779901	0.220224	0.245065
DDIT3_P1313_R	0.505129	0.772745	0.540375	0.323213	0.263021	0.38398	0.234147	0.0690534	0.0763816	0.0322737	0.0789588	0.0452423	0	0.0296071	0.0727466	0.21008	0.432512	0.544731	0.459707	0.729781	0.431802	0.0505329	0.475362
DDR1_E23_R	0.0656726	0	0.188131	0.0508568	0.0511747	0.0301359	0.0735734	0.0769718	0	0.0159159	0.0150236	0.0259349	0	0.0734604	0.0788045	0	0.0622217	0.0159927	0	0.0699395	0.259559	0.0770195	0.335314
DDR1_P332_R	0.697925	0.582478	0.482591	0.545237	0.209455	0.477894	0.178704	0.109432	0	0.116359	0.171246	0.0930243	0.012404	0.28229	0.161444	0.42578	0.550612	0.964015	0.277562	0.987014
DDR2_E331_F	0.982419	0.990322	0.924896	0.869628	0.89074	0.935366	0.859261	0.889951	0.951269	0.975297	0.991654	0.984175	0.99132	0.98534	0.977677	0.988113	0.989746	0.984915	0.988179	0.990164	0.824882	0.729013	0.975999
DDR2_P743_R	0.882302	0.939209	0.839962	0.589986	0.63521	0.715249	0.493798	0.557533	0.721702	0.204491	0.656662	0.517377	0.252513	0.32298	0.684271	0.900326	0.983825	0.982222	0.962764	0.989737
DES_E228_R	0.0780553	0.0913413	0.196151	0.143456	0.110133	0.10979	0.111808	0.458768	0.17245	0.728018	0.149983	0.745752	0.512875	0.755783	0.470585	0.0468509	0.0487531	0.00984084	0.0537697	0.0365476	0.489862	0.685857	0.472818
DES_P1006_R	0.909914	0.953719	0.85022	0.784691	0.89463	0.876975	0.74718	0.764208	0.772785	0.98416	0.991323	0.860649	0.747184	0.914432	0.944754	0.783495	0.936369	0.915714	0.908511	0.988327
DHCR24_P406_R	0	0	0.0223082	0.0183034	0	0.00199857	0	0.00220668	0.00123202	0.00693173	0	0.030501	0.0653534	0.0259174	0.00331652	0.000930733	0.00559832	0	0.00182534	0	0.25294	0.192241	0.198005
DHCR24_P652_R	0.619659	0.650286	0.553123	0.468838	0.398544	0.549037	0.259069	0.47504	0.137345	0.467845	0.464353	0.456171	0.26131	0.288323	0.390011	0.211918	0.487408	0.433607	0.367653	0.471107
DIO3_E230_R	0.7997	0.784262	0.77145	0.613846	0.306607	0.676192	0.505915	0.557267	0.110289	0.547207	0.47304	0.746666	0.328798	0.487808	0.570457	0.464302	0.705563	0.612271	0.48524	0.750478	0.326934	0.221966	0.293523
DIO3_P674_F	0.0335179	0.104903	0.0619208	0.0294478	0	0.00412385	0	0	0	0	0	0.00296991	0	0	0	0	0.00981228	0.000116279	0.026925	0
DIO3_P90_F	0.225297	0.342712	0.258009	0.285021	0.278709	0.383192	0.400796	0.170704	0.262174	0.190021	0.296206	0.151682	0.121423	0.183041	0.127442	0.277175	0.285351	0.283485	0.243443	0.258691
DIRAS3_E55_R	0.98431	0.987815	0.98841	0.984707	0.951796	0.911211	0.813536	0.984466	0.741567	0.992364	0.988242	0.805219	0.989546	0.981253	0.989137	0.898035	0.986918	0.929052	0.923058	0.985911	0.856339	0.905442	0.860652
DIRAS3_P745_F	0.783642	0.767449	0.739058	0.832071	0.800863	0.710958	0.732918	0.938537	0.777487	0.943241	0.741403	0.726093	0.932594	0.983325	0.972597	0.636883	0.875332	0.711566	0.770474	0.889286
DKC1_E101_F	0.426457	0	0.0392313	0.160867	0.283081	0.00559777	0	0.397866	0	0.0498566	0.314166	0.124585	0	0.132933	0.380363	0	0	0	0.190896	0.421056	0.209573	0.26784	0.220262
DKC1_P276_F	0.809347	0.0598125	0.104728	0.553057	0.451622	0.0129496	0.0272769	0.61332	0.0966784	0.0790255	0.338882	0.305597	0.044299	0.669202	0.73867	0.180592	0.0432801	0.172882	0.416515	0.777398
DKFZP564O0823_E45_F	0.00578165	0.00810199	0.0274298	0.00325518	0.0400631	0.00386866	0.00215567	0.00361714	0	0.03068	0.0670331	0.0217617	0.717801	0.00747688	0.00826976	0	0.0294022	0.0131842	0.00754709	0.00369783	0.227962	0.290272	0.291817
DKFZP564O0823_P386_F	0.551012	0.742328	0.508643	0.438603	0.137166	0.296713	0.426343	0.174255	0.858031	0.245195	0.188455	0.779843	0.725369	0.422718	0.393838	0.393595	0.624366	0.434843	0.622428	0.789108
DLC1_E276_F	0.354065	0.288234	0.527895	0.494183	0.898616	0.651098	0.183728	0.723674	0.954047	0.623981	0.992471	0.2264	0.977347	0.229	0.953737	0.689969	0.893242	0.204981	0.716583	0.138332	0.534317	0.691509	0.641408
DLC1_P695_F	0.507674	0.667952	0.599543	0.545458	0.74165	0.60594	0.401569	0.842865	0.706306	0.467343	0.953447	0.273341	0.682984	0.192622	0.861597	0.851385	0.893864	0.769123	0.801789	0.840442
DLC1_P88_R	0.360974	0.479533	0.469524	0.455003	0.8679	0.709269	0.410856	0.762777	0.907023	0.596809	0.989482	0.300284	0.972639	0.512626	0.893412	0.522562	0.720871	0.409616	0.715526	0.452841
DLG3_E340_F	0.810374	0.198359	0.0960129	0.499529	0.403811	0	0	0.286787	0.051798	0.971347	0.892493	0.896413	0.9382	0.935003	0.974879	0	0.0230031	0.114762	0.392275	0.870477	0.308346	0.73553	0.275379
DLG3_P62_R	0.733706	0.129137	0.163391	0.672713	0.565942	0.0362468	0.00762568	0.768214	0.368029	0.789043	0.300544	0.951049	0.802825	0.983537	0.858315	0.0266497	0.104726	0.0441573	0.430497	0.747243
DLK1_E227_R	0.073419	0.0988631	0.154182	0.0439772	0.00319071	0.0518019	0.0683992	0.0664664	0.00328972	0.0159801	0.172598	0.0121784	0.00644323	0.667191	0.0157286	0	0.0520222	0.018163	0.00121322	0.0247167	0.0705476	0.119984	0.019223
DLL1_P386_F	0	0.0403854	0	0	0	0.053925	0	0	0	0	0.124233	0.00019238	0	0.0352375	0	0	0	0	0	0	0.123912	0.236142	0.0464676
DLL1_P832_F	0.363005	0.122919	0.0309427	0.0841509	0.102386	0.585856	0.351204	0.589302	0.35826	0.14103	0.721711	0.680049	0.983838	0	0.144413	0.203627	0.0846818	0.0405075	0.0926564	0.0432024
DMP1_E194_F	0.987255	0.988345	0.972388	0.977541	0.966486	0.981394	0.926337	0.983436	0.984153	0.991378	0.990914	0.981669	0.990349	0.977536	0.953598	0.962618	0.990845	0.967996	0.982479	0.99011	0.908863	0.937963	0.942791
DMP1_P134_F	0.872185	0.911693	0.854868	0.828607	0.776157	0.853751	0.827069	0.901169	0.745487	0.908416	0.955134	0.955967	0.835464	0.968287	0.884453	0.80513	0.988992	0.881784	0.886438	0.971517
DNAJC15_E26_R	0.15249	0.169602	0.158223	0.127216	0.110245	0.0561727	0	0.0235219	0.0205241	0.115392	0.0377331	0.225763	0.239971	0.0951346	0.0089478	0.0286446	0.057396	0.0325904	0.0333619	0.104594	0.491375	0.439595	0.514521
DNAJC15_P65_F	0.965281	0.978733	0.903647	0.981353	0.891042	0.747273	0.637971	0.586653	0.781327	0.871721	0.633014	0.968151	0.986453	0.841987	0.597233	0.976102	0.984188	0.976044	0.963099	0.989186
DNASE1L1_E178_R	0.793115	0.623231	0.676859	0.728343	0.388357	0.638789	0.12587	0.68887	0.0027491	0.282608	0.294027	0.597197	0.492347	0.78236	0.381294	0.344331	0.68788	0.419653	0.408567	0.641653	0.355849	0.33851	0.319325
DNASE1L1_P108_F	0.725933	0.155989	0.0228411	0.340997	0.147573	0.0193903	0	0	0	0.0256513	0.766747	0.226865	0	0.378059	0.304673	0	0.0514946	0	0.235336	0.543872	0.249876	0.287674	0.228778
DNASE1L1_P39_R	0.783224	0.0294276	0.12427	0.635685	0.430421	0.0649791	0.0175324	0.708002	0.0183251	0.0667971	0.480468	0.319511	0.0228815	0.669512	0.615287	0.0562097	0.0627519	0.0759613	0.431819	0.830341
DNMT1_P100_R	0.0113286	0.112351	0.0244593	0.033025	0	0.00767331	0	0.351485	0	0.0159189	0	0.0169799	0	0.0196936	0.00627603	0	0	0.00917489	0	0	0.0269768	0.0512942	0.00183498
DNMT2_P199_F	0.940299	0.989383	0.934636	0.866487	0.770142	0.837205	0.605309	0.811944	0.59312	0.777939	0.828106	0.93024	0.646108	0.911521	0.80409	0.898632	0.952173	0.956249	0.850109	0.971546	0.849066	0.787883	0.925742
DNMT3B_P352_R	0.285803	0.291348	0.16967	0.149242	0.0839918	0.134629	0.25525	0.0866063	0.050021	0.10696	0.128609	0.20287	0.0282282	0.0843717	0.331633	0.0842485	0.266063	0.257513	0.15156	0.340887	0.195705	0.127412	0.220054
DSC2_E90_F	0.321208	0.565296	0.446331	0.218833	0.130867	0.345117	0	0.433952	0.540221	0.0484631	0.399891	0.0974061	0.0943276	0.00594692	0.13987	0.105971	0.05654	0.112553	0.387039	0.292585	0.636829	0.527189	0.585029
DSC2_P407_R	0.986202	0.986097	0.988842	0.984628	0.983445	0.972006	0.986737	0.979237	0.984732	0.801106	0.98879	0.564885	0.717684	0.74948	0.88904	0.958569	0.985267	0.980008	0.984434	0.987327
DSG1_E292_F	0.963607	0.964	0.87749	0.918279	0.842231	0.983046	0.788674	0.928001	0.73684	0.931478	0.894284	0.981069	0.891858	0.982254	0.936569	0.774857	0.911206	0.903622	0.8591	0.948446	0.839153	0.880944	0.851593
DSG1_P159_R	0.884909	0.982198	0.770465	0.715925	0.749727	0.858436	0.449152	0.837384	0.798085	0.865537	0.991723	0.70782	0.816111	0.863452	0.932633	0.487349	0.744566	0.949402	0.947917	0.989461
DSP_P36_F	0.150216	0.209273	0.127915	0.174464	0.0902841	0.0830912	0.0184329	0.0789421	0.0757704	0.132314	0.209503	0.0462645	0.210505	0.111039	0.164556	0.0370522	0.23318	0.0768841	0.0547932	0.202651	0.0671673	0.074215	0.0651202
DSP_P440_R	0.0061673	0.00791528	0.032406	0.0107839	0.0251059	0.00172002	0.00256786	0.00853759	0.00347874	0.0457607	0.010135	0.018742	0.00909131	0.0192642	0.0435365	0	0.0350439	0.00393962	0.0076578	0
DST_E31_F	0.0350421	0.00647075	0.0405504	0.0239437	0.0103116	0.00540977	0.00288387	0.00909958	0.0051522	0.0214352	0.0179422	0.0189174	0.00907925	0.00845694	0.01474	0	0.031462	0.00776168	0.0110718	0.0353231	0.0145882	0.0125764	0.00954095
DST_P262_R	0.0252669	0.0153385	0.013151	0.00565252	0.00451904	0.00490025	0.0107942	0.00671949	0	0.0139662	0.0341529	0.0225763	0	0.0114912	0.00749414	0	0.000886104	0	0	0.00890478
DUSP4_E61_F	0.0634571	0.0966907	0.161439	0.0990884	0.106119	0.0672155	0.0405727	0.0520972	0.00388608	0.105142	0.0407778	0.0784559	0.0788089	0.108122	0.0414294	0.0216456	0.093053	0.0641527	0.0694775	0.123865	0.0504506	0.0321841	0.0372194
DUSP4_P925_R	0	0	0	0.0366206	0.0349482	0.000156722	0	0	0	0	0	0.00622556	0	0	0	0	0	0	0	0
E2F3_P840_R	0.0238663	0	0.0114537	0.0359579	0.00214576	0.0045541	0.00255876	0.0043384	0	0.0134754	0.00693082	0.000967438	0.0300775	0	0.0180962	0	0.0142865	0.00678615	0.00375683	0.00240674	0.113933	0.174583	0.227233
E2F5_P516_R	0.325131	0.0928161	0.26421	0.19743	0.205906	0.286397	0.142629	0.334717	0.634134	0.239077	0.350435	0.316905	0.35884	0.291429	0.193901	0.312385	0.506865	0.278962	0.338197	0.80869
EDN1_E50_R	0.0421568	0	0	0	0	0	0	0	0	0	0	0.00715935	0	0	0.00199408	0	0.00487285	0	0	0	0.00310124	0.00057209	0.000487285
EDN1_P39_R	0	0.0012606	0	0	0	0	0	0	0	0	0	0	0	0	0	0	0	0	0	0
EDNRB_P148_R	0.979899	0.991187	0.95191	0.942759	0.986599	0.956942	0.753954	0.972141	0.987968	0.946318	0.991603	0.889873	0.957248	0.983176	0.99109	0.987982	0.991601	0.983649	0.990042	0.991509	0.939321	0.948899	0.989413
EDNRB_P709_R	0.978882	0.991379	0.934578	0.988616	0.990018	0.967033	0.736743	0.987749	0.989695	0.853842	0.994187	0.666877	0.992271	0.985372	0.992971	0.988686	0.991647	0.987099	0.990143	0.991772
EFNA1_P591_R	0	0	0	0	0	0.0021916	0	0	0	0	0	0	0	0	0	0	0	0	0	0	0.00495863	0.00172911	0.00013836
EFNA1_P7_F	0.0381126	0.00410482	0.01721	0.00358841	0	0.00332608	0.000887387	0.00663645	0	0.00123409	0.0100626	0.00169568	0	0.00803686	0	0	0.0013836	0	0	0
EFNB1_E69_F	0.639336	0.0672693	0.101946	0.461733	0.499469	0.0191017	0.0114699	0.50026	0.0224286	0.132263	0.589585	0.380232	0.165704	0.57089	0.632941	0.0627299	0.104705	0.0886084	0.37134	0.650571	0.245088	0.408684	0.250381
EFNB1_P136_R	0.481693	0.0122411	0.0295827	0.274459	0.154034	0.00278404	0.00134093	0.491847	0	0.027006	0.59717	0.157634	0	0.455224	0.358629	0	0.038364	0.00202771	0.141007	0.557927
EFNB1_P17_F	0.782506	0.195506	0.223461	0.556037	0.454318	0.0402915	0.138271	0.769053	0.222372	0.359159	0.884328	0.579907	0.306993	0.760377	0.844408	0.1551	0.161053	0.140024	0.518301	0.76395
EFNB3_E17_R	0.369999	0.428279	0.506615	0.346823	0.460883	0.15153	0.510424	0.388429	0.436414	0.486972	0.542238	0.163984	0.452096	0.104828	0.362229	0.465248	0.39466	0.390179	0.440291	0.405242	0.260119	0.238851	0.268766
EFNB3_P442_R	0.108009	0.136401	0.213693	0.109195	0.127472	0.027032	0.145317	0.0702059	0.0983521	0.176908	0.192752	0.0332143	0.0750188	0.0410069	0.19697	0.0898373	0.145667	0.107563	0.129443	0.119533
EGF_E339_F	0.988693	0.991018	0.942952	0.899044	0.901506	0.921152	0.728734	0.98459	0.987023	0.990306	0.991624	0.985265	0.988074	0.982021	0.99055	0.913462	0.990788	0.986273	0.990329	0.990581	0.848062	0.924894	0.951845
EGF_P242_R	0.896692	0.929992	0.91237	0.874533	0.867201	0.893184	0.746016	0.871005	0.679741	0.893035	0.80518	0.981001	0.965863	0.979439	0.955726	0.75432	0.986078	0.920112	0.894747	0.978112
EGF_P413_F	0.812536	0.853943	0.671192	0.69358	0.897162	0.756783	0.631028	0.762983	0.985391	0.919531	0.971533	0.819508	0.949536	0.875223	0.883297	0.970568	0.989175	0.960399	0.963461	0.989267
EGFR_E295_R	0.00292098	0	0.0261635	0.00815135	0	0.00908646	0.00947651	0.0247053	0.00374136	0.00857808	0	0.00783373	0.0315912	0	0.0134175	0.0052957	0.00468849	0.0260538	0.00837603	0	0.028132	0.0252562	0.0213563
EGFR_P260_R	0.0596891	0.0419271	0.0614322	0.0670688	0.0466814	0.0436345	0.0176164	0.0395107	0.0299654	0.0289464	0.058544	0.00928027	0.07514	0.0198118	0.053034	0.00616852	0.0610657	0.0366041	0.0262253	0.039085
EGR4_E70_F	0.452802	0.671848	0.559878	0.604878	0.529318	0.440007	0.352241	0.763544	0.318043	0.876304	0.626199	0.398824	0.661085	0.409392	0.669844	0.3878	0.632593	0.417761	0.371121	0.633385	0.269393	0.429818	0.255029
EGR4_P479_F	0.013615	0.0182661	0.0579355	0.0189331	0.0172899	0.0249144	0.00958077	0.361821	0.232806	0.557444	0.172692	0.000354859	0.591571	0.00638349	0.230781	0	0.04792	0.0104664	0.0137247	0.0355218
EIF2AK2_E103_R	0.0676732	0.117257	0.0822063	0.092551	0.0461006	0.0308509	0.0259014	0.0693089	0.0714455	0.078534	0.0478579	0.0194232	0.0572135	0.0140058	0.088563	0.0226957	0.108716	0.0727283	0.0494564	0.0890646	0.057689	0.0745388	0.0482222
EIF2AK2_P313_F	0	0	0.00461285	0.0360607	0.184819	0.00336618	0.116247	0	0	0.0256228	0	0.244336	0	0.376952	0.0993584	0	0	0	0.13956	0
ELK1_E156_F	0.585738	0.332112	0.376712	0.437774	0.395084	0.245617	0.211113	0.461527	0.277435	0.20533	0.606316	0.353737	0.189776	0.391253	0.522562	0.159613	0.393357	0.307812	0.376522	0.652716	0.303914	0.379169	0.28697
ELK1_E53_F	0.651099	0.18641	0.286875	0.504483	0.543013	0.0591316	0.09318	0.541294	0.134763	0.235359	0.394991	0.53348	0.148838	0.693421	0.652377	0.159136	0.223008	0.131285	0.371701	0.636274
ELK1_P195_R	0.449646	0	0.0684261	0.254653	0.361941	0.00257245	0.113926	0.431764	0	0.0399656	0.0789435	0.360388	0	0.250806	0.416435	0.00103826	0.0128359	0	0.19505	0.532789
ELK1_P569_R	0.828378	0.00291554	0.00718916	0.586646	0.267405	0.049157	0.0150404	0.58133	0.0534138	0.048439	0.254523	0.44024	0	0.670744	0.604239	0.225101	0.027328	0.277697	0.419949	0.69747
ELK1_P6_R	0.864285	0.0838286	0.159637	0.69957	0.843993	0.0686365	0.000811414	0.875641	0.013665	0.237664	0.895604	0.772432	0.00855603	0.873637	0.915849	0.0200239	0.0115602	0.0258821	0.547472	0.768627
ELK3_P514_F	0.180473	0.0416545	0.49013	0.383115	0.258227	0.231258	0.0143504	0.207873	0.0346342	0.0864812	0.00166209	0.229165	0.913706	0.362158	0.244634	0.0425059	0.028364	0.173597	0.226556	0.0586832	0.228458	0.260039	0.105941
ELL_P693_F	0.549214	0.251359	0.246059	0.227834	0.246255	0.142789	0	0.178381	0.0925305	0.564445	0.231058	0.194637	0.567435	0.578156	0.248103	0.387783	0.626422	0.321866	0.159687	0.598656	0.237644	0.331843	0.418883
EMR3_E61_F	0.52268	0.553524	0.52064	0.571124	0.707222	0.69698	0.259796	0.603868	0.319897	0.685428	0.990326	0.492161	0.816968	0.512025	0.466209	0.0866091	0.256876	0.206132	0.0992006	0.0410505	0.702242	0.775234	0.396189
EMR3_P1297_R	0.918238	0.989602	0.920427	0.819789	0.842139	0.908973	0.830323	0.804939	0.493363	0.841666	0.991192	0.795322	0.924501	0.899821	0.917025	0.892348	0.976683	0.946567	0.766102	0.991059
EMR3_P39_R	0.648296	0.796476	0.621951	0.827842	0.47932	0.910704	0.401043	0.906722	0.67117	0.854985	0.987865	0.870511	0.969652	0.865373	0.924635	0.0217535	0.065984	0.33211	0.236236	0.0241211
ENC1_P484_R	0.00373403	0.00312146	0.0119512	0.0165139	0.000907514	0.0305361	4.61344e-05	0.0506482	0.0749443	0.00671741	0.0183946	0.0168054	0	0.00742115	0.0141313	0	0.000194329	0.000199893	0.0374054	0	0.00954434	0.0236328	0.00755993
EPHA1_E46_R	0.0210204	0	0.0153094	0.0628669	0.032196	0.0690465	0	0.0659242	0	0.0450193	0.0737025	0.0667793	0	0	0.0424647	0	0.017002	0.00691675	0	0.00773993	0.0224144	0.0267497	0.0100989
EPHA1_P119_R	0	0.00071211	0.00870784	0.00346294	0.0854585	0.002955	0.0120665	0.0100712	0.0984832	0.0156227	0.00403237	0	0.00273861	0	0.00315733	0.0175465	0.0072598	7.81849e-05	0.0444457	0
EPHA2_P203_F	0.604878	0.687854	0.604237	0.503904	0.116895	0.545608	0.226216	0	0.475713	0.0347265	0.755509	0.368664	0.195822	0.0904037	0.290195	0.0457094	0.141359	0.372292	0.515812	0.301371	0.413875	0.241898	0.276892
EPHA2_P340_R	0.405612	0.637726	0.362647	0.329776	0.158847	0.284927	0.325117	0.147345	0.568827	0.101025	0.242757	0.198771	0.0915091	0.0866285	0.222466	0.0809204	0.273364	0.282596	0.378966	0.376532
EPHA3_E156_R	0.0775179	0.0506038	0.0767259	0.0293414	0.03652	0.0596352	0.01747	0.0124319	0.0212211	0.0823352	0.111794	0.00520539	0.106809	0.011028	0.0413659	0.0511569	0.04351	0.0213778	0.0206294	0.0391046	0.0716782	0.0397999	0.0371467
EPHA3_P106_R	0.0603382	0.22838	0.130681	0.0719248	0.0402852	0.0393435	0.0847284	0.0356248	0.0118633	0.0350189	0.0458293	0.0145094	0.0358077	0.00492242	0.0610325	0.0381983	0.0394422	0.0526472	0.0266899	0.0387105
EPHA5_E158_R	0.0118947	0.0166657	0.0297716	0.0123993	0.013312	0.0281099	0.0118579	0.00238207	0.0701312	0.0597764	0.00805096	0.00401044	0.644899	0.243803	0.0112548	0.148737	0.0325264	0.133181	0.0694484	0.0139289	0.301146	0.381818	0.247006
EPHA5_P66_F	0.618951	0.745769	0.768211	0.468862	0.272581	0.585086	0.632569	0.317885	0.372513	0.814075	0.423491	0.920291	0.813425	0.830287	0.572817	0.309988	0.535427	0.349243	0.32055	0.557029
EPHA7_E6_F	0.0528357	0.0655152	0.0670891	0.0543421	0.0282698	0.00943492	0.0201775	0.0555688	0.143753	0.356873	0.0723044	0.0750378	0.112237	0.882104	0.0462655	0.0392484	0.0587911	0.0355352	0.0354177	0.0525843	0.0484398	0.25988	0.0580427
EPHA7_P205_R	0.0457906	0.0460452	0.0863592	0.0546905	0.0601554	0.0246441	0.0628087	0.0798223	0.133758	0.488023	0.101231	0.149797	0.477159	0.892065	0.0920813	0.100708	0.0603999	0.0610977	0.0712076	0.0654371
EPHA8_P256_F	0.157525	0.144898	0.147532	0.138057	0.086164	0.0979363	0.069064	0.0898889	0.028058	0.0982158	0.158632	0.150104	0.540156	0.134579	0.238927	0.028053	0.112507	0.0549533	0.0424821	0.112028	0.476785	0.510075	0.436495
EPHA8_P456_R	0.879927	0.890848	0.864231	0.758595	0.841329	0.889398	0.709488	0.737776	0.79707	0.701556	0.974262	0.9694	0.847277	0.970345	0.724957	0.754576	0.830673	0.769542	0.773325	0.886807
EPHB1_E202_R	0.820701	0.896736	0.91091	0.916564	0.875355	0.830361	0.679866	0.764021	0.634752	0.835223	0.869038	0.811981	0.834361	0.751038	0.854084	0.787751	0.897007	0.769544	0.792439	0.951004	0.458312	0.415601	0.440037
EPHB1_P503_F	0.0160979	0.0718567	0.0971268	0.081634	0.0202132	0.0593596	0.139594	0.026699	0.0301914	0.0330907	0.0874074	0.0627722	0.025907	0	0.0290474	0.00449379	0.0854074	0.0310459	0.0484514	0.0332306
EPHB2_E297_F	0.0219855	0.011248	0.00959195	0.00437292	0.00563382	0	0.00546869	0.00468381	0.00189344	0.0144455	0.0212042	0.00633735	0.0132587	0	0.0320324	0	0.0109351	0.00157977	0.00564869	0.0157	0.00436958	0.00915735	0.00759217
EPHB2_P165_R	0.00287314	0	0	0	0	0	0	0.0153357	0	0.00439567	0.00915272	0	0	0	0.023778	0	0.00698993	0.0350682	0	0
EPHB3_E0_F	0	0	0.00229852	0	0	0.00788019	0.106879	0.00587089	0.00199416	0.0112457	0.0185433	0.00593109	0	0	0.0146556	0	0	0	0	0.000659643	0.0294099	0.0245558	0.00918671
EPHB3_P569_R	0.00364696	0.0759118	0.0524336	0.0684631	0.0264719	0.0677534	0	0.000206728	0.00208277	0.0129433	0.0205495	0.0631226	0.128929	0.0510067	0.0558104	0.0108316	0.0211863	0.00638206	0	0.0528075
EPHB4_E476_R	0.0503356	0.0909131	0.0508945	0.0872979	0.0481498	0.0528536	0.064	0.0948325	0.0587528	0.0159506	0.0597277	0.0466841	0	0.0160562	0.107957	0.048579	0.0918146	0.0413377	0.0599291	0.124184	0.0655863	0.0356748	0.0520014
EPHB4_P313_R	0.153616	0	0.0674233	0.102938	0.148176	0.00160924	0	0.0065642	0.00812139	0.0381153	0.0037395	0.0149913	0.0154183	0.0223857	0.0615011	0.0147621	0.00890577	0.0550403	0.0432512	0.0322101
EPHB6_E342_F	0.0614263	0.0681999	0.0361353	0.0646611	0.0791207	0.0222486	0.0118058	0.0203473	0.0126903	0.0461582	0.0789621	0.0358224	0.0379026	0.0985487	0.0853178	0.0365904	0.0430567	0.0295917	0.0396475	0.0630408	0.0389556	0.0401307	0.0284804
EPHB6_P827_R	0.0323615	0.03248	0.0294954	0.0318506	0.0270402	0.0352201	0.0133332	0.0439476	0.00543757	0.055392	0.0266464	0.0407684	0.000978286	0.00623482	0.0469361	0.0115346	0.0173024	0.0109956	0.0177228	0.0153219
EPHX1_E152_F	0.633411	0.775112	0.468751	0.31524	0.568947	0.575697	0.236547	0.385525	0.470479	0.289724	0.970099	0.418606	0.435178	0.417183	0.380883	0.871544	0.935982	0.936122	0.924916	0.983492	0.629926	0.637763	0.899146
EPHX1_P1358_R	0.694017	0.713488	0.551746	0.455133	0.514981	0.524441	0.465149	0.529306	0.397073	0.710129	0.846057	0.765591	0.746048	0.751663	0.7529	0.734654	0.883272	0.738328	0.682648	0.848923
EPHX1_P22_F	0.88132	0.98978	0.822371	0.754128	0.936137	0.684375	0.667664	0.720614	0.848292	0.738644	0.991034	0.612873	0.464414	0.792105	0.871893	0.98842	0.991903	0.986161	0.989144	0.991687
EPM2A_P113_F	0.0337926	0.118181	0.023776	0.0838933	0.164305	0.0880355	0	0.151145	0.118197	0.157576	0.195138	0.0897518	0	0	0.0737843	0	0.226732	0	0	0	0.0390788	0.0492614	0.0228895
EPM2A_P64_R	0	0	0	0	0.00809285	0.0270273	0	0	0	0	0	0	0.00259118	0	0	0	0.00216254	0	0	0
EPO_E244_R	0	0	0	0	0	0	0	0.0117657	0.0745258	0	0.247558	0.0106311	0.445092	0	0.0243564	0	0	0	0	0	0.107214	0.171066	0.132131
EPO_P162_R	0.124657	0.262998	0.268103	0.355196	0.124035	0.259821	0.106187	0.144053	0.153952	0.164747	0.307565	0.199746	0.573404	0.11568	0.263976	0.241189	0.171743	0.362016	0.260248	0.286118
EPS8_E231_F	0.147817	0.0214032	0.145237	0.14899	0.066107	0.101799	0.221442	0.172228	0.353796	0.321645	0.158575	0.0978893	0.761827	0.21338	0.166215	0.0866301	0.27095	0.0694985	0.0679514	0.159038	0.115818	0.356252	0.084185
EPS8_P437_F	0.171535	0.0951644	0.141929	0.130562	0.157439	0.0720259	0	0.0875801	0.363917	0.811318	0.121427	0.076182	0.991194	0.462375	0.540487	0.0241344	0.0325953	0.0428684	0.0383401	0.0498442
ER_seq_a1_S60_F	0.0743718	0.198099	0.119791	0.0838962	0.103077	0.0639641	0.0565922	0.511441	0.583974	0.358712	0.512193	0.840406	0.911628	0.885104	0.776523	0.0601153	0.131912	0.078168	0.0804588	0.177447	0.0999701	0.672498	0.10562
ERBB2_P59_R	0.00449545	0.00254887	0.00516812	0.00240371	0.00289535	0.000399563	0.00111582	0.00387839	0	0.000962334	0	0	0	0	0.00758783	0	0.00732296	0	0	0.00561972	0.00271813	0.00155357	0.00258854
ERBB3_E331_F	0.0910504	0.016127	0.05632	0.0466761	0.232257	0.466158	0.0135057	0.016971	0.0246954	0.0657736	0.0735529	0.0529529	0.0497721	0.0472291	0.0495078	0.0760934	0.0384913	0.0182398	0.0783802	0.0342755	0.0992407	0.0336395	0.0306235
ERBB3_P870_R	0.0803294	0.0417032	0.0990926	0.0243802	0.00670509	0.0673644	0.147702	0.0148734	0.0129864	0.0267608	0.0274603	0.00988516	0.0151286	0.0371083	0.0135737	0	0.0260914	0.00923807	0.0137381	0.0116873
ERBB4_P255_F	0.0606627	0.0445759	0.0571553	0.0240367	0.0193153	0.0334992	0.0212749	0.0175178	0.0491018	0.0338203	0.0427322	0.0244441	0.150632	0.0198437	0.0426495	0.0286929	0.0533288	0.0272707	0.0241996	0.0390368	0.024785	0.0332281	0.0172529
ERBB4_P541_F	0.0271967	0	0.0114908	0.00711452	0	0.00281649	0.037851	0	0	0	0	0	0.139178	0.00194315	0.00978718	0	0	0	0	0
ERCC1_P354_F	0.00970297	0	0	0	0	0	0	0	0.00018775	0.0106549	0	0	0.00382169	0	0	0	0	0	0.000727152	0	0.107923	0.0124132	0.0566478
ERCC1_P440_R	0.24637	0.346265	0.297436	0.222792	0.0303183	0.294273	0.0637602	0.00381009	0.0580754	0.0309697	0.00489658	0.0185866	0.0198483	0.00465745	0.0431029	0.0194655	0.103828	0.190424	0.189977	0.0620562
ERCC3_P1210_R	0.902903	0.989733	0.968507	0.927038	0.958043	0.933481	0.74304	0.98497	0.984979	0.99259	0.989903	0.98242	0.989263	0.982682	0.976993	0.47592	0.827271	0.775124	0.890932	0.504204	0.917535	0.985475	0.69469
ERCC6_P698_R	0.456272	0.636631	0.712638	0.295458	0.360412	0.380932	0.310482	0.524009	0.214084	0.308693	0.671742	0.320398	0.596587	0.361062	0.339507	0.219062	0.436599	0.259367	0.281111	0.60222	0.450404	0.41701	0.359672
ERG_E28_F	0.0720071	0.189667	0.090418	0.00841809	0.0544616	0.557836	0.136816	0.23741	0.603478	0.83976	0.652844	0.159592	0.988125	0.982339	0.0616013	0.0365077	0.152836	0.0752631	0.331601	0.121103	0.158518	0.565644	0.143462
ERN1_P809_R	0.158	0.333601	0.42095	0.292388	0.638076	0.457936	0.312276	0.38176	0.824534	0.365967	0.747679	0.740254	0.743671	0.745462	0.582383	0.475342	0.674964	0.391916	0.697679	0.507207	0.373318	0.641464	0.549422
ESR1_E298_R	0.0192069	0.0331725	0.0435378	0.0181923	0.0230769	0.00243489	0.0122561	0.80455	0.273074	0.339124	0.335064	0.726914	0.903418	0.928268	0.641129	0.00928699	0.024776	0.012495	0.00864563	0.0240291	0.0975485	0.6679	0.0141938
ESR1_P151_R	0.365543	0.164128	0.213104	0.144167	0.0532564	0.185946	0.0876579	0.717238	0.320207	0.508847	0.458967	0.89357	0.992957	0.983093	0.859981	0	0.0232451	0.0170883	0.00670521	0.0156662
ESR2_E66_F	0.0123108	0	0.00225139	0.0108602	0.0263033	0.00107361	0.0267561	0	0.0566508	0.00023749	0	0	0	0.00440018	0.0201744	0	0	0	0.016463	0.00340661	0.0533881	0.0456273	0.0415097
ESR2_P162_F	0.0309374	0.0197232	0.0866786	0.032698	0.038132	0.447644	0.0120648	0.0193844	0.396357	0.0297885	0.055958	0.0284915	0.042723	0.0352736	0.0405982	0.0164332	0.0686732	0.0290614	0.255486	0.0255736
ETS1_E253_R	0.178244	0.283914	0.215885	0.280234	0.309444	0.322254	0.627867	0.309479	0.600902	0.179143	0.38102	0.255332	0.177218	0.272188	0.224051	0.526292	0.311458	0.442772	0.417374	0.247053	0.160624	0.151158	0.194667
ETS1_P559_R	0	0	0	0	0	0.0308978	0	0	0	8.49732e-05	0	0.0137971	0.00368311	0.00162229	0	0	0	0.0017257	0	0
ETS2_P684_F	0	0.0583952	0.0128063	0.00819022	0	0.00690386	0	0.0334136	0.0100897	0.0156661	0.0582332	0.0167619	0.00733654	0.0050298	0.0289432	0.00326853	0.00765843	0	0	0	0.0243014	0.0313595	0.00190238
ETS2_P835_F	0.0577948	0.119157	0.0172204	0.00950976	0.0137265	0.0346687	0.00184727	0.00852377	0	0.116401	0.0810239	0.0419693	0.0223453	0.0361873	0.0198277	0	0.00376961	0	0.00432723	0
ETV1_P235_F	0	0.0670648	0.129269	0.0670637	0.116618	0.0961224	0	0	0.591771	0.0201555	0.169195	0.0880673	0.991488	0.907855	0.106134	0	0	0.0123659	0	0.0441273	0.0973387	0.339768	0.0502282
ETV1_P515_F	0.127173	0.12337	0.165257	0.201074	0.100409	0.0803596	0.0889609	0.0666847	0.268677	0.111569	0.226189	0.0818192	0.92617	0.741767	0.138741	0.104235	0.102964	0.0637294	0.0700494	0.104811
ETV6_E430_F	0	0	0	0	0	0	0	0	0	0	0	0	0	0.134066	0	0.00692871	0	0	0	0	0	0.0167583	0.00138574
EVI1_E47_R	0.0165574	0.000138937	0.00677694	0.0142229	0.0623331	0	0	0	0.256938	0.0108979	0	0	0.0190826	0	0.0030885	0.00816449	0	0	0.16344	0	0.0265787	0.0368559	0.0360028
EVI1_P30_R	0.025478	0.0140978	0.0337088	0.00896743	0.0910002	0.00384151	0.0949788	0.0164217	0.133776	0.0196495	0.0519127	0.0323047	0.0161346	1.00818e-05	0.0294782	0.0138722	0.0389951	0.0215672	0.102084	0.011905
EVI2A_E420_F	0.70454	0.778686	0.768431	0.98693	0.926094	0.739813	0.376056	0.943552	0.838135	0.994897	0.990732	0.983312	0.990428	0.985222	0.991353	0.953946	0.989202	0.58634	0.687406	0.865888	0.656258	0.951114	0.565031
EVI2A_P94_R	0.452512	0.659938	0.44614	0.641184	0.646668	0.677147	0.38348	0.840417	0.865482	0.991117	0.885231	0.984476	0.960407	0.98484	0.988216	0.545414	0.686665	0	0.321152	0.0142929
EXT1_E197_F	0.00356952	0.00109336	0.03257	0.0630569	0.0246411	0.0533106	0.00620425	0.00317187	0.00320602	0.0167495	0.0582594	0.00392841	0.0713287	0.0621707	0.00576907	0.0149362	0.0273594	0.0162744	0.0125078	0.0193868	0.0263494	0.028073	0.0180929
EYA4_E277_F	0.0523451	0.222025	0.0548777	0.0476237	0.0381926	0.00953375	0.021424	0.0296269	0.409905	0.064614	0.364047	0	0.824367	0.658332	0.059123	0.0198008	0.100909	0.0818506	0.061873	0.0457199	0.144933	0.286897	0.139669
EYA4_P508_F	0	0.0902044	0.068324	0.072612	0.0406778	0.0300319	0.0565336	0.0454741	0.0594236	0.0413917	0.106451	0.0875762	0.0918357	0.154878	0.00709936	0.144709	0.0717161	0.168791	0.210545	0.0703452
EYA4_P794_F	0.148866	0.347187	0.381464	0.552601	0.360059	0.372459	0.0765552	0.778659	0.745186	0.218104	0.662304	0.172678	0.470203	0.273442	0.560799	0.151291	0.391002	0.000386351	0.53552	0.0405836
F2R_P839_F	0.397271	0.360536	0.427266	0.344219	0.578329	0.417392	0.058234	0.574475	0.529222	0.490006	0.218465	0.18537	0.749539	0.746241	0.469493	0.419538	0.550355	0.116339	0.332913	0.234205	0.211898	0.252376	0.168059
F2R_P88_F	0.0314055	0	0.141904	0.0356522	0.00246879	0.171892	0	0	0	0	0	0.0342096	0	0.0409885	0	0.013565	0.00452562	0.00866063	0	0.000489737
FABP3_E113_F	0.0889398	0.180552	0.217315	0.184597	0.162262	0.562166	0	0	0.278358	0.00836381	0.0951075	0.202925	0.380268	0.808904	0.412538	0.0068365	0.134571	0.0367898	0.289894	0.104359	0.155591	0.168414	0.109748
FABP3_P598_F	0.134526	0.156199	0.139976	0.146684	0.0343126	0.130109	0.0406356	0.0428311	0.0399355	0.075109	0.12392	0.0791589	0.0419184	0.0144528	0.090829	0.137433	0.136945	0.0832303	0.072846	0.094577
FANCA_P1006_R	0.822849	0.979913	0.778829	0.734993	0.950294	0.717702	0.431624	0.973745	0.973647	0.985195	0.98128	0.527329	0.970582	0.407572	0.696476	0.973443	0.985503	0.970905	0.980459	0.985587	0.773744	0.814478	0.979179
FANCE_P356_R	0.0109495	0.128567	0.0722834	0.0206216	0.0229506	0.0489691	0.0409747	0.0125853	0.116577	0.0390699	0.0131754	0.191125	0.0756228	0.0625354	0.132689	0.0991006	0.337766	0.00879726	0.0172449	0.0187596	0.0493308	0.0804224	0.0963336
FANCF_P13_F	0	0	0	0	0	0	0.00356692	0	0	0	0	0	0	0.00759181	0	0	0	0	0	0	0.000509559	0.000948976	0
FANCG_E207_R	0	0.0211263	0	0.0191575	0	0	0	0	0	0	0	0	0	0	0	0	0	0.00930697	0.00875945	0	0.00575483	0	0.00361328
FAS_P322_R	0	0.129691	0.00592669	0.00791118	0.114205	0.0432316	0	0.208386	0.336248	0.187877	0.173986	0.190564	0.590755	0.360423	0.430979	0	0	0.103737	0.154039	0	0.0552772	0.337326	0.0846872
FAS_P65_F	0.0352026	0.0277244	0.176133	0.124171	0.0572943	0.0474383	0.00495164	0.00501323	0.683715	0.217912	0.431414	0.262497	0.635573	0.450541	0.231335	0.0468694	0.0427232	0.0327177	0.443627	0.0231587
FASTK_P257_F	0.0582031	0.013998	0.00162401	0.0371959	0.0583362	0.000657038	0.0719454	0	0.024311	0.000956392	0.0296016	0.0331441	0.0531073	0.00962976	0.0233593	0.0258734	0.0558401	0.0404375	0.0100984	0.0820487	0.363237	0.225872	0.435377
FASTK_P598_R	0.89147	0.914801	0.823293	0.646483	0.482394	0.656872	0.428046	0.37313	0.302089	0.4642	0.438254	0.684536	0.280077	0.361181	0.536374	0.651066	0.836713	0.9058	0.754667	0.991227
FAT_P279_R	0.126696	0.134973	0.249809	0.0648059	0.0808285	0.10362	0.0174963	0.0949565	0.0266719	0.065237	0.200589	0.0661324	0.102641	0.195526	0.13006	0.0248628	0.11785	0.0611635	0.0425374	0.0919682	0.104593	0.057573	0.0407811
FAT_P973_R	0.053898	0.294619	0.162442	0.0514748	0.00866664	0.114978	0	0	0	0	0	0.0297505	0.00424494	0.00535868	0	0	0	0.031014	0.00628303	0.0321325
FER_E119_F	0.0354311	0.0956621	0.130244	0.0569215	0.0845277	0.109666	0	0.0934555	0.0710007	0.058036	0.0419888	0.0377873	0	0.0203686	0.036344	0.0289048	0.0454208	0.0281256	0.00462599	0.0709188	0.488033	0.47539	0.402724
FER_P581_F	0.918502	0.984727	0.934253	0.801869	0.937759	0.914881	0.828024	0.752483	0.990579	0.803887	0.923592	0.920731	0.9049	0.98613	0.964953	0.40597	0.650885	0.906605	0.939471	0.946312
FES_E34_R	0.0349696	0.0342805	0.150807	0.062904	0.159001	0.0216696	0.025329	0.158055	0.622298	0.17656	0.0404041	0.653797	0.661142	0.863834	0.452281	0.00859041	0.0282598	0.0183952	0.345805	0.0273369	0.0505709	0.542038	0.0754437
FES_P223_R	0.0348882	0.00756772	0.0815954	0	0.0644102	0.0305702	0	0.45057	0.750598	0.572596	0	0.778616	0.849942	0.972452	0.66946	0	0	0	0.32605	0
FGF1_E5_F	0.980319	0.989678	0.895327	0.831318	0.557688	0.758948	0.697369	0.614496	0.881123	0.65218	0.88181	0.789365	0.810776	0.79295	0.867334	0.646906	0.919615	0.984877	0.988463	0.990596	0.758047	0.566216	0.865216
FGF1_P357_R	0.882631	0.942842	0.78585	0.705343	0.279713	0.760448	0.545183	0.259327	0.267798	0.283421	0.373538	0.417383	0.125328	0.493733	0.548887	0.530093	0.800661	0.936393	0.877813	0.976742
FGF12_E61_R	0.150883	0.0627181	0.214628	0.200226	0.0843724	0.0440095	0	0.180628	0.470222	0.567286	0.116698	0.309411	0.882105	0.954134	0.743114	0.0626392	0.113609	0.0357636	0.0412706	0.0630084	0.0821042	0.525465	0.0390473
FGF12_P210_R	0.0380318	0.0398591	0.0891996	0.00555178	0.0162781	0.0156254	0.188075	0.149914	0.345083	0.693358	0.140383	0.225329	0.93686	0.982875	0.710042	0.0031681	0.0460377	0.00168353	0.00394825	0.0193442
FGF2_P153_F	0.598904	0.578375	0.435365	0.465717	0.116861	0.388442	0.353637	0	0	0	0.434046	0.800283	0	0.0247096	0.0629886	0.237405	0.237404	0.156791	0.139571	0.354698	0.271148	0.193066	0.152559
FGF2_P229_F	0.150755	0.264578	0.127844	0.129845	0.00990212	0.0888759	0.0869662	0.0488726	0.0722425	0.0418482	0.245414	0.566121	0.498614	0.211528	0.0823853	0.0954633	0.0787207	0.137083	0.0512052	0.0372452
FGF3_E198_R	0	0	0.00998125	0.00874909	0	0	0	0.186009	0	0.481684	0.0704031	0.326011	0.750887	0.407097	0.0126149	0	0.00865557	0	0	0	0.0165862	0.478453	0.00201501
FGF3_P171_R	0	0	0.0382589	0.0214405	0.109152	0.0446258	0	0.643419	0.378554	0.932291	0.295373	0.924464	0.991145	0.985448	0.269842	0	0	0	0	0.0114946
FGF5_E16_F	0.0622673	0	0.016532	0.0579822	0	0.112202	0	0.0573491	0.14875	0.0734979	0.329689	0.0464805	0.716288	0.367399	0.0658841	0	0.064924	0.0138721	0	0.012865	0.0231424	0.231438	0.00916612
FGF5_P238_R	0.0190394	0	0.0218731	0	0	0.0340979	0	0	0.239613	0.0778884	0.036311	0.0198575	0.944929	0.579064	0	0	0	0	0	0
FGF6_E294_F	0.986678	0.989327	0.963563	0.962304	0.986872	0.978329	0.891628	0.985641	0.985162	0.993837	0.991736	0.981299	0.988878	0.981507	0.990784	0.986451	0.989748	0.985368	0.988628	0.99146	0.927176	0.978825	0.984713
FGF6_P139_R	0.899218	0.919948	0.881063	0.843635	0.928763	0.9664	0.782732	0.970057	0.987168	0.962531	0.968639	0.982624	0.9409	0.980896	0.969539	0.966253	0.988957	0.984307	0.976723	0.989239
FGF7_P44_F	0.936471	0.989321	0.956947	0.900042	0.907548	0.932628	0.910815	0.865589	0.960701	0.961713	0.976783	0.920749	0.964367	0.981727	0.940604	0.944805	0.977481	0.983516	0.985843	0.989917	0.940786	0.9576	0.980677
FGF7_P610_F	0.968535	0.989518	0.97359	0.954684	0.967008	0.959149	0.824751	0.90487	0.989905	0.984275	0.992774	0.912564	0.99136	0.983739	0.989885	0.98798	0.991158	0.987757	0.966459	0.991851
FGF8_E183_F	0.0358144	0.00891131	0.0231907	0.0163866	0.0104785	0.0468283	0.00946158	0.0166843	0.00594336	0.0174899	0.0523235	0.0531653	0.0284516	0.0202157	0.0301571	0.0152537	0.0191621	0.00458084	0.00610094	0.0181352	0.0205882	0.0230826	0.0138894
FGF8_P473_F	0.0137291	0.029529	0.0341422	0.0288148	0.0166425	0.00351863	0.0107868	0.0185785	0.0112617	0.0247793	0.015846	0.00465172	0.0324758	0	0.0372973	0.00783612	0.0308111	0	0.0145694	0.0224443
FGF9_P1404_F	0.446285	0.410156	0.45506	0.493484	0.357941	0.290443	0.261606	0.355014	0.188328	0.436667	0.426602	0.391187	0.260341	0.291899	0.394683	0.239549	0.444448	0.27418	0.261629	0.440437	0.340655	0.307712	0.333787
FGF9_P862_R	0.265929	0.251981	0.346578	0.265741	0.378165	0.0268892	0.518915	0.261131	0.380573	0.367667	0.444234	0.0340892	0.32431	0.0245338	0.342136	0.432247	0.314353	0.292168	0.358035	0.280824
FGFR1_E317_F	0.0702621	0.103143	0.147444	0.0920514	0.0624812	0.101011	0.0016138	0.0449471	0.0229181	0.0902691	0.247542	0.103188	0.0838094	0.0214202	0.0267076	0.0016469	0.060762	0.101888	0.0376579	0.0383489	0.084321	0.0777793	0.0522965
FGFR1_P204_F	0.111213	0.125998	0.10112	0.0700123	0.0833293	0.110815	0	0.135092	0.138947	0.0843628	0.0233952	0.167073	0	0.0159422	0.0388549	0	0.119194	0.0392726	0.0312146	0.0929802
FGFR2_P266_R	0.0760074	0.0895025	0.104769	0.052938	0.0499177	0.0198316	0.025783	0.0575746	0.0918165	0.0679775	0.0681429	0.0207094	0.0549551	0.013161	0.0731229	0.0654365	0.0654942	0.0592949	0.066313	0.0639582	0.168979	0.16623	0.150149
FGFR2_P460_R	0.240559	0.424712	0.454005	0.316675	0.288841	0.19455	0.0276138	0.138352	0.488196	0.272122	0.55781	0.143171	0.194719	0.245955	0.171888	0.0944078	0.199477	0.125895	0.495915	0.265295
FGFR3_E297_R	0.00167057	0	0.0189763	0.0187465	0.0111036	0.031293	0	0.0135943	0.0190127	0	0.0028556	0.0228969	0.0105745	0.000267161	0.016861	0	0.00136401	0	0	0.0128411	0.236425	0.152367	0.299548
FGFR3_P1152_R	0.601589	0.563236	0.493686	0.285483	0.369326	0.719314	0.195527	0.198705	0.632251	0.109725	0.584993	0.362188	0.164613	0.185781	0.11355	0.504537	0.773532	0.401998	0.627339	0.673871
FGFR4_P610_F	0.945263	0.963336	0.935536	0.855752	0.946699	0.871882	0.722212	0.934967	0.948759	0.930926	0.991114	0.829616	0.987908	0.891939	0.941705	0.792045	0.876525	0.906395	0.927475	0.976286	0.891526	0.932117	0.895745
FGR_P39_F	0.931838	0.991658	0.919911	0.920581	0.991309	0.905946	0.745481	0.988943	0.990956	0.994245	0.993475	0.987546	0.990577	0.987258	0.991214	0.990187	0.991899	0.989003	0.990506	0.992007	0.915246	0.990527	0.99072
FHIT_E19_R	0.00741612	0.00831581	0.0115486	0.0101901	0	0.00704422	0.000497961	0	0	0.00657289	0	0.00714544	0	0	0.000595945	0	0.00775279	0	0	0.00341179	0.0169208	0.0174534	0.0101727
FHIT_P93_R	0.0245656	0.0315177	0.0590136	0.021142	0.0277614	0.0108069	0.0170705	0.0167596	0.127468	0.0262661	0.0187243	0.014145	0.028903	0.00407908	0.0285957	0.00174103	0.0295948	0.0170814	0.0198623	0.0222824
FHL1_E229_R	0.480079	0.100857	0.152964	0.363562	0.343791	0.151736	0.0869608	0.411297	0.0984237	0.0585636	0.519477	0.188757	0.123831	0.38963	0.505386	0.0598502	0.0875061	0.0624636	0.270428	0.520004	0.219583	0.32566	0.175736
FHL1_P768_F	0.508447	0	0.127001	0.316078	0.411012	0.0316687	0	0.285031	0.171677	0.125453	0.618183	0.196318	0.544256	0.425686	0.548583	0	0.0779393	0	0.215314	0.46386
FLI1_E29_F	0.19221	0.167226	0.249085	0.253404	0.13471	0.210982	0.186183	0.729359	0.221208	0.96933	0.544759	0.288593	0.989257	0.915269	0.429722	0.205527	0.263304	0.304373	0.210403	0.178216	0.129856	0.640739	0.127446
FLI1_P620_R	0	0	0.177001	0.174925	0.0722647	0	0	0.763762	0.391818	0.982454	0.332847	0.599658	0.949642	0.944002	0.200148	0	0	0	0	0.112642
FLJ20712	0.35945	0.786689	0.341275	0.287476	0.567039	0.290773	0.414844	0.110536	0.293293	0.144752	0.519682	0.11208	0.0770602	0.0535263	0.160756	0.906701	0.959494	0.890623	0.917779	0.955602	0.435364	0.183961	0.92604
FLT1_E444_F	0	0	0.0356122	0	0.0400565	0.000726992	0	0	0	0	0	0.0226192	0.0247781	0.0142851	0	0.00366557	0.0082547	0	0.00277343	0	0.0483546	0.0377254	0.0127993
FLT1_P302_F	0.0242688	0.0400879	0	0.00198121	0	0.0167482	0	0.0655401	0	0	0	0.00464511	0	0.00826044	0	0	0.00333116	0.00373094	0.00307257	0.0102318
FLT1_P615_R	0.0355471	0.135194	0.266998	0.112951	0.0490678	0.134485	0.121723	0.0159302	0.0120587	0.0443633	0.0846398	0.158439	0.202635	0.188452	0.0587641	0.0143516	0.0174609	0.0403278	0.0324359	0.0523538
FLT3_E326_R	0	0	0.00615623	0	0.00767615	0.0342342	0	0	0.0096174	0	0.0721644	0.0200706	0	0	0	0	0.0351767	0	0	0	0.0221701	0.0158723	0.0108774
FLT3_P302_F	0.0130722	0.0387829	0.0545775	0.0556044	0.0425601	0.0577177	0	0.0190823	0	0.0442291	0.00815123	0.0412722	0	0.0283551	0.0110146	0.00135312	0.00592911	0.00814084	0.00362411	0.0545498
FLT4_E206_F	0.00928026	0.0476456	0.0326813	0.0246948	0.0401458	0.00963116	0.0012438	0.0639797	0.0749768	0.0158338	0.126044	0.0104414	0.0978921	0.00416918	0.0667807	0.00367756	0.039332	0.0153102	0.0115782	0.0540181	0.0393274	0.0982147	0.0324935
FLT4_P180_R	0.0269427	0.132606	0.0910889	0.0468131	0.0437294	0.0112849	0.0327953	0.0273105	0.0824619	0.0262214	0.268382	0.0401109	0.519597	0.0761668	0.0710659	0.017885	0.0752621	0.0178766	0.0317616	0.0582343
FMR1_P484_R	0.935645	0.932952	0.990041	0.98968	0.992182	0.984804	0.996219	0.987038	0.995931	0.841694	0.991603	0.98334	0.964722	0.985429	0.984043	0.993784	0.989647	0.991949	0.99402	0.807176	0.636573	0.650093	0.606151
FMR1_P62_R	0.712088	0	0.111394	0.519893	0.72595	0.0211774	0	0.645526	0	0.120707	0.214273	0.396344	0	0.539223	0.751613	0	0	0	0.500234	0.784698
FN1_E469_F	0.00859919	0.0592257	0.01851	0.0331856	0	0	0	0	0	0	0	0.0273122	0.0393713	0.0107637	0	0	0.0150749	0	0	0	0.0154628	0.0155747	0.00582084
FN1_P229_R	0	0.049782	0.00710547	0.040071	0	0	0	0.00653628	0	0.00340478	0.0430306	0.0456837	0.0339376	0.0152047	0.0239498	0	0.0338337	0	0	0.00929977
FOLR1_E368_R	0.986224	0.990017	0.992085	0.917415	0.987944	0.979684	0.941921	0.953536	0.987759	0.700692	0.989687	0.699905	0.852567	0.712401	0.960691	0.986518	0.98986	0.983265	0.988781	0.98984	0.970756	0.857155	0.987653
FOSL2_E384_R	0.993733	0.995248	0.996537	0.990092	0.994902	0.987566	0.984916	0.988715	0.98066	0.983728	0.995557	0.985627	0.996164	0.987319	0.994615	0.994869	0.995588	0.993706	0.98307	0.995652	0.991856	0.989048	0.992577
FRK_P258_F	0.979578	0.986075	0.973726	0.841136	0.981533	0.772149	0.857511	0.413797	0.979998	0.528611	0.972007	0.597242	0.611264	0.651946	0.581811	0.705988	0.924963	0.977619	0.981188	0.985522	0.836927	0.578719	0.880203
FRK_P36_F	0.861712	0.986286	0.795245	0.572075	0.763724	0.727188	0.61904	0.16875	0.888622	0.360838	0.827132	0.305599	0.493929	0.529565	0.348398	0.583781	0.81133	0.973758	0.87172	0.986157
FRZB_E186_R	0.0681168	0.116815	0.306177	0.177141	0.318346	0.0702134	0.0435539	0.600952	0.525497	0.132899	0.0288065	0.113319	0.0669736	0.036205	0.103302	0.151803	0.0748305	0.0532974	0.483029	0.0806442	0.0858922	0.102048	0.0987605
FRZB_P406_F	0.0345609	0	0	0.0444439	0.0231225	0	0	0.00168252	0	0	0.0162659	0.00686508	0	0	0	0.0308902	0	0.0247413	0.0883699	0
FVT1_P225_F	0.0419002	0.0335355	0.0836023	0.135726	0.211026	0.0797138	0.339687	0.11069	0.489629	0.0474763	0.0553574	0.0546557	0.0130073	0.100803	0.036991	0.659964	0.0608558	0.734154	0.569859	0.0330241	0.13217	0.113576	0.411571
FYN_P352_R	0.00368406	0.00275511	0.0562913	0.0299816	0.0272967	0.0349239	0.0418768	0.0050118	0.15116	0.0154343	0.00505125	0.0116669	0.0012333	0.0232632	0.0074669	0.279754	0.018241	0.327194	0.161129	0.0256484	0.0281156	0.027536	0.162393
FZD7_E296_F	0	0.0500326	0.000771119	0	0	0.00179339	0	0.00564356	0.0030028	0	0	0.00539344	0	0	0.00644658	0	0.00182821	0	0	0	0.00751388	0.0025608	0.000365641
FZD9_E458_F	0.125684	0.124071	0.197512	0.118803	0.126396	0.26938	0.0977094	0.39762	0.621607	0.58396	0.198375	0.731511	0.857836	0.736713	0.414259	0.0580301	0.116235	0.0530987	0.168549	0.0589475	0.139515	0.347006	0.115594
FZD9_P15_R	0.0582534	0.0414879	0.0542664	0.0424363	0.0242025	0.0804405	0	0.0871573	0.0778943	0.0515895	0.130778	0.488238	0.0922146	0.0564086	0.0191712	0	0.0300848	0.0262496	0.0103435	0.08282	0.13359	0.236641	0.127905
FZD9_P175_F	0.300048	0.266967	0.270558	0.243384	0.193398	0.21298	0.0818346	0.486448	0.127331	0.199769	0.32301	0.900388	0.175567	0.246898	0.323394	0.158189	0.314069	0.185348	0.138679	0.33327
G6PD_E190_F	0.552561	0	0.0883042	0.431767	0.644203	0.212469	0	0.664673	0.0282413	0.18521	0.0200215	0.202202	0	0.61064	0.705364	0.00839842	0.0168836	0.0513915	0.199053	0.457498	0.336589	0.354283	0.269701
G6PD_P1065_R	0.878064	0.216869	0.126937	0.760464	0.595534	0.167541	0	0.718002	0	0.0522828	0.227709	0.473562	0	0.598594	0.769046	0.0215946	0.159294	0.0282097	0.534683	0.880383
G6PD_P196_F	0.482486	0	0.0613166	0.367265	0.37197	0.0203355	0.000963175	0.694547	0	0.0731388	0.0314697	0.204217	0	0.458924	0.557538	0.0389056	0.0140316	0.00606377	0.209626	0.524012
G6PD_P597_F	0.930155	0.417199	0.369283	0.905291	0.787143	0.0274386	0.00894082	0.533476	0	0.236038	0.921883	0.558012	0.0529784	0.844903	0.914382	0.176809	0.167514	0.100085	0.843662	0.955911
GABRA5_E44_R	0.67176	0.815382	0.451211	0.437504	0.665719	0.217374	0.14092	0.611775	0.608422	0.756569	0.83752	0.324264	0.784475	0.651456	0.60666	0.653626	0.763362	0.761296	0.688574	0.896515	0.724362	0.69578	0.888854
GABRA5_P1016_F	0.881868	0.968501	0.817644	0.783548	0.922385	0.882747	0.757322	0.605577	0.526589	0.842996	0.975144	0.577162	0.449474	0.412488	0.733954	0.949775	0.990574	0.967062	0.809611	0.989575
GABRA5_P862_R	0.88049	0.98796	0.784894	0.833655	0.846164	0.846469	0.618088	0.70318	0.941587	0.887714	0.868245	0.504162	0.865026	0.749956	0.874325	0.921923	0.987751	0.979546	0.984391	0.989222
GABRB3_E42_F	0	0.0943392	0.0569747	0.0130201	0	0.039662	0	0.00574492	0.0203232	0.0451867	0.075786	0.0305588	0.881374	0.804477	0.0371708	0	0.0100321	0	0	0.00132456	0.125493	0.348185	0.104829
GABRB3_P92_F	0.197637	0.191883	0.241562	0.210484	0.219731	0.142666	0.348945	0.24489	0.481048	0.248238	0.465674	0.136582	0.88306	0.978256	0.232589	0.310366	0.176121	0.184267	0.201012	0.165166
GABRG3_E123_R	0.939741	0.975348	0.891074	0.921596	0.939128	0.967714	0.765553	0.78084	0.933037	0.773333	0.992054	0.708091	0.941077	0.489136	0.876679	0.876114	0.979227	0.981346	0.95229	0.99086	0.759224	0.626923	0.9106
GABRG3_P75_F	0.601184	0.942927	0.630195	0.500737	0.651822	0.527414	0.374703	0.437387	0.573297	0.360825	0.865941	0.207994	0.430342	0.119415	0.541323	0.843056	0.925072	0.841464	0.791974	0.924599
GADD45A_P737_R	0.106444	0.11683	0.0960465	0.0431138	0.0329171	0.119364	0.011378	0.0600849	0.174976	0.0802352	0.0357397	0.140261	0.0729566	0.175317	0.14598	0.0194772	0.10381	0.0377906	0.0785686	0.0541503	0.0751563	0.110694	0.0587593
GALR1_E52_F	0.00859495	0.0144073	0.0741799	0.0206353	0.00487165	0.00422289	0	0.0434488	0	0.545041	0.128337	0.20536	0.248865	0.577793	0.118351	0	0.0327023	0.00229302	0	0.0101573	0.0129688	0.184168	0.0131895
GALR1_P80_F	0.0130271	0.00524386	0.0144636	0.0120283	0.00519056	0.00311111	0.00158681	0.00775375	0.0316017	0.291673	0.0372836	0.132934	0.199586	0.290053	0.0886105	0.00258854	0.0350573	0.0212957	0.0206045	0.0071964
GAS1_E22_F	0.0205715	0	0.032229	0.00713243	0	0.00256548	0	0.0532128	0	0.000304459	0.00882281	0	0	0	0.00404299	0	0.0274666	0	0	0.000823923	0.00606498	0.00423835	0.00282905
GAS1_P754_R	0	0	0.0185143	0.00389708	0	0	0	0	0	0	0	0	0	0.00143054	0	0	0	0	0	0
GAS7_E148_F	0.0445142	0.0277638	0.0302355	0.0280417	0.00543211	0.01057	0.00970498	0.0235869	0.00341928	0.0228501	0.0278884	0.00453395	0.00842385	0.00430335	0.0417024	0.0186239	0.0164916	0.0134125	0.0134996	0.0257771	0.163793	0.0959539	0.0498621
GAS7_P622_R	0.346348	0.508503	0.362623	0.151112	0.149694	0.360102	0.258457	0	0.179742	0.118406	0.220932	0.116876	0.346882	0.177002	0.238713	0	0.0716191	0.0580142	0.112697	0.168486
GATA6_P21_R	0.0106691	0.015423	0.0309166	0.0198201	0.00679149	0.0350555	0.00111106	0.00310058	0	0.010217	0.0515539	0.0567728	0.0534215	0.0207441	0.00502964	0.0123815	0.029819	0.0119298	0.0149313	0.0264173	0.0410591	0.0274892	0.0180798
GATA6_P726_F	0.063802	0.265979	0.0849155	0.0147727	0.0154569	0.000123122	0.00999095	0.0841364	0.00921137	0.0301549	0.00539379	0.050642	0.0352664	0	0.0241832	0	0.0410998	0	0.0114102	0.032809
GDF10_E39_F	0.242005	0.347907	0.319372	0.278158	0.274141	0.0554689	0.312363	0.222912	0.419378	0.288225	0.494082	0.0624442	0.539306	0.272018	0.424044	0.297678	0.217024	0.19497	0.2216	0.243967	0.178624	0.363309	0.152105
GDF10_P95_R	0.107637	0.107088	0.207478	0.082339	0.0685995	0.0485528	0.0496258	0.105655	0.425371	0.197133	0.447252	0.0705133	0.641642	0.699551	0.503424	0.0211452	0.116838	0.0399335	0.0594904	0.108404
GFAP_P1214_F	0.944779	0.972064	0.846923	0.905916	0.747032	0.755578	0.669863	0.780147	0.721246	0.992609	0.690089	0.978562	0.90367	0.968336	0.93133	0.913164	0.990801	0.971717	0.87801	0.989935	0.686137	0.793359	0.85225
GFAP_P56_R	0.795035	0.901602	0.655603	0.460795	0.142148	0.562382	0.246195	0.61245	0.543236	0.879142	0.349396	0.897011	0.93274	0.897833	0.615955	0.622448	0.792888	0.86934	0.545708	0.948487
GFI1_E136_F	0	0.209616	0.0750558	0.00710675	0.0148262	0.329354	0	0.156949	0.293194	0.022594	0.0834554	0	0.0965521	0.103415	0	0.119034	0	0.00052816	0.393144	0	0.193248	0.225151	0.165868
GFI1_P208_R	0.284471	0.307311	0.454934	0.283414	0.907178	0.792999	0.145479	0.215317	0.898348	0.400023	0.990434	0.293153	0.732094	0.704129	0.321482	0.321233	0.5126	0.261687	0.786263	0.0346004
GFI1_P45_R	0.0521081	0	0.0261552	0.0108943	0.0101753	0.112473	0.0346507	0	0.070525	0.00426765	0	0.0116885	0	0.00599661	0	0	0	0.026736	0.0316627	0.000535215
GJB2_E43_F	0.0403481	0.202162	0.000178191	0.0393658	0.0122423	0.00487888	0.0884408	0	0.141583	0.00878386	0	0.0351162	0.0137466	0.0838969	0.00458243	0	0	0.00380425	0	0.0319747	0.133848	0.240233	0.0693243
GJB2_P791_R	0.0117797	0.0475018	0.0528535	0.0531583	0.0360695	0.000310222	0.110537	0.00526753	0.450299	0.0316957	0.0611106	0.0289469	0.642852	0.130643	0.0217151	0.0039586	0.0192053	0.011902	0.0882927	0.0217673
GJB2_P931_R	0.11163	0.215849	0.363895	0.442854	0.678844	0.254047	0.0438566	0.109923	0.967404	0.359579	0.412558	0.214691	0.897191	0.756576	0.387429	0.0796191	0.038091	0.0337101	0.638708	0.0688311
GLA_E98_R	0.472045	0	0.0444493	0.288906	0.403997	0.0226272	0	0.53895	0	0.0251277	0.205764	0.078322	0	0.38316	0.619451	0	0	0	0.127041	0.549702	0.251541	0.372312	0.210184
GLA_P112_F	0.869323	0.0218721	0.129131	0.779013	0.677561	0.00273442	0.0638822	0.743726	0.0494376	0.15173	0.928097	0.382415	0.0393417	0.876505	0.896025	0.0127652	0.0549113	0.0299458	0.484163	0.877068
GLA_P343_R	0.668731	0.0336753	0.0149932	0.470828	0.276521	0.0380993	0.00397082	0.660062	0.000566039	0.03127	0.714364	0.216807	0.00545941	0.652776	0.736134	0.0158877	0.0298607	0.0198907	0.242023	0.7095
GLI2_E90_F	0.987237	0.990695	0.990809	0.861073	0.961617	0.893174	0.801511	0.639771	0.979576	0.988945	0.980557	0.930665	0.985899	0.985398	0.963443	0.940944	0.988925	0.986631	0.988612	0.991435	0.914642	0.89333	0.943389
GLI2_P295_F	0.950756	0.989655	0.935384	0.886985	0.907066	0.87066	0.77836	0.858389	0.952595	0.672886	0.988826	0.941824	0.719593	0.861585	0.843327	0.66203	0.907351	0.986298	0.990006	0.99166
GLI3_E148_R	0.977886	0.992197	0.952199	0.917008	0.982863	0.951739	0.870935	0.981977	0.985869	0.994444	0.992755	0.931894	0.991355	0.985465	0.963661	0.989551	0.992779	0.987055	0.990587	0.992006	0.523781	0.657666	0.527145
GLI3_P453_R	0.0857463	0.0898707	0.136097	0.0928358	0.0439673	0.154715	0.0848675	0.0718581	0.545343	0.0217843	0.400878	0.0915826	0.747897	0.21406	0.601839	0.0254587	0	0.0168697	0.231552	0.0455907
GML_E144_F	0.313927	0.95109	0.880125	0.907335	0.884582	0.898168	0.687889	0.956511	0.749692	0.977	0.0728955	0.760359	0.963151	0.987097	0.909458	0.960874	0.945691	0.935315	0.490262	0.954525	0.846422	0.892678	0.922848
GML_P281_R	0.965661	0.988738	0.977786	0.87112	0.986849	0.910919	0.625718	0.986178	0.988881	0.991672	0.990634	0.985946	0.987982	0.986	0.989394	0.988458	0.990047	0.984514	0.989161	0.989629
GNAS_E58_F	0.893094	0.938922	0.893574	0.839052	0.861973	0.866343	0.67032	0.878916	0.855311	0.710403	0.880938	0.985273	0.957251	0.947366	0.824418	0.865716	0.942182	0.826573	0.830573	0.947588	0.786182	0.807724	0.835026
GNAS_P86_F	0.805727	0.804871	0.809979	0.695201	0.688638	0.61617	0.622686	0.633354	0.67005	0.420466	0.833003	0.940131	0.925183	0.752823	0.708698	0.684099	0.877729	0.699838	0.787802	0.888156
GNG7_E310_R	0.988169	0.991005	0.993138	0.986539	0.988548	0.980064	0.984395	0.984208	0.987316	0.993127	0.988142	0.981023	0.990058	0.98132	0.987646	0.987756	0.989814	0.984655	0.98895	0.991154	0.941926	0.926519	0.986179
GNG7_P903_F	0.945471	0.989051	0.909245	0.846308	0.967043	0.90404	0.713953	0.790388	0.967053	0.618215	0.98967	0.815459	0.924246	0.879086	0.947352	0.976414	0.989232	0.979607	0.986208	0.987996
GNMT_E126_F	0.0405705	0.0704833	0.101614	0.0331293	0.05449	0.00636022	0.0286611	0.0185879	0.340566	0.0481429	0.0915398	0.192478	0.105951	0.00734134	0.0581867	0.0863492	0.0512372	0.0293257	0.297597	0.0532695	0.0776382	0.130855	0.122174
GNMT_P197_F	0.155178	0.155253	0.128794	0.110418	0.046958	0.11723	0.0377961	0.0245576	0.55951	0.0377617	0.0737328	0.448765	0	0.0344455	0.0521117	0.0494104	0.0377964	0.0984344	0.431006	0.0873179
GP1BB_E23_F	0.103754	0.0591699	0.479749	0.498826	0.711917	0.224044	0.112047	0.509082	0.459979	0.160333	0.883362	0.153719	0.357952	0.501988	0.618686	0.0957942	0.169407	0.00789799	0.329046	0.0245048	0.404991	0.617956	0.217323
GP1BB_P278_R	0.30364	0.294936	0.688474	0.865223	0.825947	0.46001	0.0421332	0.91759	0.981432	0.388472	0.985604	0.328946	0.90978	0.958508	0.771865	0.34404	0.661045	0	0.541497	0
GPATC3_P410_R	0.555939	0.827185	0.832216	0.750515	0.67576	0.876533	0.216777	0.847596	0.882188	0.627644	0.98117	0.939672	0.983017	0.855656	0.925426	0.733546	0.851878	0.430075	0.643751	0.686328	0.676418	0.880296	0.669116
GPC3_E72_F	0.624827	0.000167391	0.338039	0.444159	0.613816	0.040939	0	0.517892	0	0.188723	0.180661	0.283712	0.00987025	0.458723	0.748049	0.0029844	0.00452409	0	0.367165	0.80391	0.282353	0.304916	0.224349
GPC3_P235_R	0.661072	0.0419853	0.0544671	0.508637	0.539351	0.085478	0	0.565407	0	0.0585321	0.332068	0.265258	0	0.533792	0.735962	5.9447e-05	0	0	0.329149	0.735694
GPR116_E328_R	0.984299	0.98765	0.990887	0.983189	0.987356	0.979269	0.953133	0.978517	0.96573	0.647934	0.988685	0.764361	0.529276	0.530555	0.943807	0.986889	0.989542	0.984688	0.988521	0.989616	0.979106	0.889441	0.987296
GPR116_P850_F	0.986064	0.987033	0.991361	0.9849	0.987453	0.983579	0.92131	0.98384	0.985311	0.991212	0.990181	0.974022	0.988302	0.980698	0.988631	0.98593	0.98844	0.983603	0.986785	0.988946
GPX1_E46_R	0.0151788	0.0131211	0.014912	0.0105173	0.0240438	0.00397775	0.00934897	0.0142599	0.00817962	0.0230238	0.0185901	0.00246995	0.0148601	0.710431	0.0173086	0	0.00970138	0.00323834	0.00480512	0.0218782	0.0219703	0.203651	0.0385137
GPX1_P194_F	0.0156627	0.00027968	0.0889634	0.0139224	0.0328694	0.0475915	0.0171957	0.295138	0.0988525	0.268881	0.0888159	0.216466	0.247793	0.986541	0.24681	0.0431852	0.113326	0.0395423	0.0247253	0.124734
GPX3_E178_F	0.289929	0.264478	0.32313	0.241199	0.193139	0.193341	0.0350269	0.324129	0.0887163	0.26124	0.152285	0.370084	0.154558	0.271145	0.238469	0.0844005	0.290567	0.170398	0.119905	0.245809	0.220035	0.232578	0.182216
GRB10_E85_R	0.0127043	0.0252287	0.0433672	0.0768244	0.0108106	0.00384221	0.00496585	0.0320711	0.027477	0.0263683	0.0445886	0.0467206	0.0031821	0.0571426	0.0596479	0.00162925	0.0465851	0.00206441	0.00554427	0.0399713	0.177186	0.146919	0.103332
GRB10_P260_F	0	0	0.032266	0.00967109	0.00120858	0.00393981	0.00112944	0.0170016	0.0440815	0.0183052	0.00349368	0.00147002	0.00395278	0	0.0194012	0.000153456	0.0127647	0	0.00473079	0.00216548
GRB10_P496_R	0.481056	0.619403	0.651973	0.421121	0.702217	0.417631	0.201544	0.599081	0.850189	0.123887	0.916886	0.25242	0	0.177167	0.201526	0.20454	0.172403	0.16199	0.723533	0.171911
GRB7_E71_R	0.498953	0.366216	0.592923	0.493845	0.296269	0.535022	0.297377	2.88953e-05	0.101637	0.0236655	0.0256553	0.113642	0	0.0113592	0.0195013	0	0	0.239233	0.234986	0.136272	0.518956	0.138045	0.219271
GRB7_P160_R	0.707129	0.573114	0.691015	0.567973	0.513944	0.647138	0.484468	0.285722	0.315877	0.0703615	0.750105	0.18099	0.0517639	0.0700764	0.188338	0.143316	0.234835	0.297867	0.532377	0.373828
GRPR_P200_R	0.825347	0.963228	0.746876	0.758219	0.716415	0.641015	0.71614	0.694263	0.528265	0.85232	0.778422	0.984311	0.895305	0.962344	0.603785	0.854638	0.894536	0.916977	0.83662	0.972059	0.766749	0.787377	0.894966
GSTM1_P266_F	0.272345	0.261389	0.225922	0.263236	0.307905	0.481842	0.399507	0.725564	0.726613	0.812296	0.789002	0.735297	0.811707	0.772524	0.652001	0.471262	0.283064	0.561261	0.376224	0.372714	0.554101	0.86434	0.676021
GSTM1_P363_F	0.865257	0.900365	0.808061	0.528814	0.792243	0.882946	0.767581	0.918305	0.9866	0.993691	0.990732	0.96836	0.989907	0.987269	0.969565	0.984024	0.902372	0.987146	0.86592	0.956224
GSTM2_E153_F	0.00566467	0.0456021	0.0645266	0.108544	0.0996642	0.0406148	0.118187	0.180054	0.512004	0.0185501	0.0312639	0.0719934	0.931247	0.0779183	0.3743	0.476274	0.0287616	0.605445	0.327848	0.0148596	0.270529	0.31521	0.307387
GSTM2_P109_R	0.0241318	0.0154244	0.0396522	0.028526	0.0574908	0.0281212	0.0587453	0	0.283355	0.0107675	0.0112771	0.0229298	0.842579	0.0029882	0.22788	0	0.0179574	0.00450847	0	0.0234908
GSTM2_P453_R	0.79905	0.934791	0.790265	0.63093	0.414633	0.578514	0.79803	0.14775	0.745636	0.165197	0.75356	0.469735	0.986614	0.193202	0.504232	0.308875	0.397873	0.721614	0.815702	0.867593
GSTP1_E322_R	0.110468	0.114923	0.135285	0.0643058	0.0336359	0.0378157	0.0252048	0.0255013	0.335692	0.0438753	0.0320252	0.0255622	0.0235559	0.00418031	0.047192	0.00715435	0.0288478	0.0251957	0.245257	0.0432873	0.0399957	0.0445802	0.0321372
GSTP1_P74_F	0.0140323	0.0184893	0.0437024	0.0363204	0.047433	0.105505	0.0142745	0.095085	0.0298007	0.0238618	0.175487	0.063594	0.0328229	0.0488354	0.0348091	0.0126507	0.065947	0.000891246	0.0331885	0.0115305
GSTP1_seq_38_S153_R	0.0200462	0.0155574	0	0	0	0.00291146	0	0.00180913	0	0	0.01367	0.00423505	0	0	0.0083314	0	0	0	0	0.00810839
GUCY2D_E419_R	0.00767749	0.00949591	0.0134086	0.00605057	0.0401422	0.0295075	0.00277638	0.58036	0.349199	0.849735	0.212632	0.885669	0.969012	0.983149	0.370967	0	0.00907193	0	0.00641593	0.00690564	0.0640525	0.46502	0.0562627
GUCY2D_P48_R	0.147997	0.112301	0.160035	0.11733	0.102539	0.073646	0.0738293	0.0176451	0.300007	0.136457	0.334669	0.267898	0.589347	0.443497	0.150074	0.093424	0.127347	0.0824284	0.0834544	0.153579
GUCY2F_P255_F	0.871173	0.917646	0.831855	0.760876	0.816897	0.879118	0.681028	0.727066	0.973578	0.8204	0.861337	0.616516	0.848444	0.810604	0.717658	0.934751	0.983658	0.978015	0.900158	0.91833	0.641372	0.698571	0.701201
H19_P1411_R	0.863448	0.924955	0.83767	0.798435	0.830039	0.785135	0.696106	0.938434	0.936469	0.480786	0.993938	0.9838	0.990858	0.637139	0.866094	0.856444	0.891144	0.719528	0.95219	0.984472	0.55073	0.649381	0.58031
H19_P541_F	0.0811745	0.307663	0.33807	0.269694	0.304524	0.187503	0.485804	0.201408	0.294167	0.0202995	0.826856	0.602058	0.954594	0.124636	0.538556	0.216309	0.48784	0.168959	0.14231	0.383906
HBEGF_P32_R	0.0167893	0	0	0	0	0.00219843	0	0	0	0	0	0.026175	0	0.0125018	0	0	0	0	0	0	0.00271254	0.00483461	0
HBII-13_E48_F	0.982332	0.987044	0.986468	0.979861	0.978902	0.979442	0.910262	0.740323	0.965065	0.98375	0.924772	0.912524	0.983891	0.980774	0.91282	0.973207	0.986209	0.974504	0.976834	0.98729	0.958434	0.930647	0.979703
HBII-13_P991_R	0.987645	0.989052	0.988129	0.950256	0.97885	0.942033	0.777798	0.967038	0.698835	0.993279	0.992446	0.979854	0.884755	0.98221	0.988019	0.981054	0.98892	0.98175	0.956634	0.990626
HBII-52_E142_F	0.0971867	0.873472	0.504672	0.737512	0.437703	0.603676	0.477606	0.335229	0.381824	0.490083	0.4145	0.340039	0.692491	0.445235	0.565193	0.606399	0.736783	0.494014	0.497214	0.836716	0.727614	0.715069	0.831104
HBII-52_P563_F	0.846411	0.944262	0.783732	0.759983	0.791357	0.713416	0.535607	0.820359	0.471916	0.839912	0.831277	0.630385	0.864724	0.640082	0.804473	0.806637	0.979053	0.885169	0.734184	0.949577
HBII-52_P659_F	0.953111	0.989752	0.876122	0.883005	0.974445	0.812649	0.684216	0.957575	0.987922	0.990914	0.988526	0.713227	0.988438	0.979744	0.987576	0.987687	0.989729	0.986133	0.988285	0.988975
HCK_P46_R	0.0775936	0.0393462	0.0904484	0.0698213	0.0602916	0.0868936	0.0159632	0.575213	0.313019	0.790332	0.291113	0.857008	0.877205	0.944152	0.725891	0.0413184	0.0311101	0.0687937	0.0937096	0.0980247	0.0972407	0.790825	0.129129
HCK_P858_F	0.0479646	0.0335971	0.105941	0.00837331	0.0640412	0.660558	0.000536476	0.903934	0.860332	0.993665	0.598086	0.982515	0.991263	0.985115	0.964363	0.25107	0.30409	0	0.392729	0.0104424
HDAC1_P414_R	0.300295	0.23024	0.236869	0.0561278	0.182976	0.474176	0.215528	0.0922028	0.928534	0.459752	0.446204	0.334043	0.729715	0.563185	0.438782	0.154906	0.257955	0.0916066	0.560822	0.453424	0.242316	0.499052	0.303743
HDAC11_P556_F	0	0	0	0	0	0.00641275	0	0	0	0	0	0.00373523	0	0	0	0	0	0	0	0	0.000916107	0.000466904	0
HDAC5_E298_F	0.459454	0.415358	0.511655	0.457966	0.431221	0.403497	0.0847566	0.31841	0.380953	0.451544	0.527233	0.586179	0.395832	0.440665	0.361448	0.336747	0.465845	0.305759	0.402718	0.431112	0.394844	0.432783	0.388436
HDAC6_E102_F	0.793292	0.0261321	0.0280882	0.554479	0.61986	0.0903341	0.00146121	0.335481	0	0.181243	0.645616	0.461396	0.000574946	0.66548	0.749546	0	0	0.0107783	0.443218	0.844994	0.280056	0.392934	0.227407
HDAC6_P153_F	0.573295	0	0.0958563	0.552255	0.583719	0.002014	0	0.704406	0	0.125977	0.528211	0.550949	0	0.576235	0.761829	0	0	0	0.301139	0.673941
HDAC7A_P344_F	0.842682	0.941662	0.770994	0.769359	0.816558	0.732519	0.440215	0.363121	0.986779	0.992685	0.896248	0.922029	0.989473	0.971297	0.842225	0.988766	0.992374	0.934193	0.947939	0.989226	0.759141	0.870482	0.9705
HDAC9_E38_F	0.00903857	0.06747	0.102694	0.074748	0.000996922	0.0693179	0.0732444	0.0510607	0.180953	0.0457688	0.027431	0.2755	0.656539	0.463968	0.38969	0.0175805	0.00743635	0.0553529	0.0328536	0.0168917	0.063209	0.345607	0.0279989
HDAC9_P137_R	0.076691	0.108076	0.124202	0.0724989	0.000632163	0.0936584	0.0116573	0.15995	0.382426	0.259555	0.235477	0.137981	0.791723	0.783878	0.687813	0	0.0259896	0.0884363	0.00777564	0.0276721
HFE_E273_R	0	0	0.0928389	0.046091	0	0	0.0232914	0.0544971	0.98503	0.956754	0.407206	0.914444	0.983372	0.975577	0.845372	0.116353	0	0.0896716	0.54496	0
HGF_E102_R	0.274995	0.561265	0.32784	0.25537	0.127585	0.192263	0.165263	0.0930971	0.327249	0.00320644	0.0443074	0.194746	0.772581	0.39396	0.476887	0	0.0347097	0.166978	0.165845	0.0670369	0.594892	0.620664	0.538229
HGF_P1293_R	0.949275	0.990579	0.924179	0.943818	0.966714	0.917975	0.731366	0.96178	0.989895	0.993389	0.990908	0.761317	0.951845	0.984655	0.990805	0.98811	0.991139	0.988158	0.989347	0.990965
HHIP_E94_F	0.115797	0.0381157	0.20776	0.116117	0.0820099	0.000218377	0.0284509	0.0304582	0.145977	0.118791	0.0370235	0.0147347	0.0231193	0.0953391	0.047091	0.0165632	0.0834932	0.0499315	0.0393828	0.0495886	0.101403	0.0883522	0.0844843
HHIP_P307_R	0.0711099	0.150106	0.103391	0.0390726	0.0390775	0.0589218	0.0140982	0.016649	0.0251616	0.0642906	0.040998	0.050797	0.120178	0.119723	0.0291252	0.0311305	0.0435579	0.0218352	0.0236929	0.0762375
HHIP_P578_R	0.331932	0.118148	0.210781	0.0920977	0.097546	0.0915198	0.12319	0	0.143544	0.136867	0.16443	0.207053	0	0.358355	0.130747	0.163393	0.0861717	0.1762	0.0899986	0.316088
HIC1_E151_F	0.0562254	0.0922758	0	0.193013	0.0124363	0.0338446	0	0.0621657	0.0582679	0.974451	0.152686	0.917069	0.848418	0.927011	0.459133	0	0	0	0	0.0226909	0.251999	0.67061	0.12472
HIC1_P565_R	0	0.00219481	0.00624275	0.00785323	0	0.00758632	0.000600696	0.24823	0.0686964	0.8302	0.138617	0.862306	0.832732	0.794816	0.481742	0	0.0170645	0	0.00637102	0.00458937
HIC-1_seq_48_S103_R	0.584991	0.760122	0.819223	0.702511	0.948197	0.78424	0.280422	0.958077	0.582809	0.991958	0.991502	0.979672	0.986764	0.975377	0.971941	0.336508	0.753326	0.0276218	0.698576	0.00406031
HIC2_P498_F	0.00283548	0	0.0432376	0.00569604	0	0.00783208	0.00219749	0.0102218	0.13854	0.0069527	0.000990031	0.00278987	0.00488718	0	0.016068	0	0.00665598	0	0.071346	0	0.00728893	0.0125825	0.010648
HIC2_P528_R	0.00284212	0	0	0.0203703	0.00749817	0.00953576	0	0	0.016953	0	0	0.000276927	0	0.000763118	0.00287724	0	0.00363784	0	0.0248402	0
HIF1A_P488_F	0.0116996	0.0138149	0.0201981	0	0.00470047	0.0059769	0.00820758	0.0137478	0.000592167	0.022743	0.132779	0.0236849	0.212151	0.0259799	0.0870368	0.00135386	0.103047	0.0121366	0.0353462	0.0143056	0.00922823	0.0648393	0.0332379
HLA-DOA_P191_R	0.372906	0.469802	0.565313	0.481972	0.255137	0.304349	0.00373584	0.0404511	0.408828	0.133924	0.722525	0.393371	0.61306	0.466461	0.705016	0.567105	0.644377	0.401887	0.284036	0.326969	0.591184	0.647271	0.650219
HLA-DOA_P594_F	0.955759	0.942077	0.92822	0.831013	0.725496	0.810379	0.630421	0.822672	0.804999	0.76134	0.988241	0.804522	0.883788	0.943978	0.863161	0.69672	0.869105	0.882125	0.843974	0.985896
HLA-DOB_E432_R	0.811257	0.716863	0.70456	0.737524	0.825947	0.712902	0.449066	0.765263	0.658836	0.657078	0.875941	0.847238	0.791375	0.762217	0.792477	0.502827	0.743772	0.913827	0.856231	0.954657	0.852443	0.898891	0.920957
HLA-DOB_P1114_R	0.91999	0.990144	0.930192	0.848382	0.960215	0.863601	0.639016	0.983651	0.984642	0.772736	0.990764	0.943176	0.987765	0.935338	0.973217	0.987483	0.9895	0.986071	0.98714	0.98875
HLA-DOB_P357_R	0.980916	0.98579	0.987646	0.982428	0.984539	0.960732	0.909588	0.972972	0.984239	0.990682	0.990324	0.973758	0.987053	0.967646	0.984992	0.970395	0.981849	0.979553	0.983677	0.988626
HLA-DPA1_E35_R	0.798158	0.898185	0.91931	0.915107	0.981667	0.93145	0.787793	0.987559	0.990312	0.992991	0.992224	0.983439	0.991461	0.984968	0.990551	0.947485	0.924372	0.627391	0.936806	0.427492	0.479851	0.829574	0.461899
HLA-DPA1_P205_R	0.233154	0.325474	0.197779	0.338057	0.559824	0.353522	0.155696	0.700506	0.479246	0.505185	0.841297	0.735102	0.852869	0.905253	0.827401	0.440885	0.393285	0.14755	0.452286	0.137679
HLA-DPA1_P28_R	0.141434	0.326044	0.144418	0.130326	0.319232	0.387622	0.232619	0.704231	0.717864	0.466541	0.989028	0.695587	0.858548	0.877463	0.840152	0.410089	0.413911	0.103708	0.51988	0.0456698
HLA-DPB1_E2_R	0.221001	0.297124	0.178548	0.234216	0.612606	0.662482	0.426499	0.945545	0.921693	0.844567	0.990337	0.911779	0.991313	0.97945	0.959303	0.619647	0.564499	0.204426	0.61706	0.199474	0.677571	0.958668	0.715599
HLA-DPB1_P540_F	0.988743	0.990435	0.991463	0.987555	0.988592	0.9838	0.922927	0.986557	0.987751	0.946723	0.991439	0.915098	0.989851	0.985745	0.991538	0.989644	0.991901	0.986708	0.990584	0.992049
HLA-DQA2_E93_F	0.497824	0.671086	0.492267	0.379705	0.48819	0.421177	0.251098	0.28956	0.439594	0.40207	0.547848	0.31443	0.454195	0.370221	0.556802	0.42036	0.661303	0.475829	0.4627	0.725573	0.664109	0.689392	0.689162
HLA-DQA2_P282_R	0.921604	0.983139	0.977934	0.896264	0.957007	0.673249	0.686976	0.968644	0.955408	0.984546	0.985118	0.878838	0.979558	0.929951	0.97349	0.337519	0.971741	0.923923	0.94825	0.964418
HLA-DRA_P132_R	0.174936	0.134531	0.0891025	0.0544563	0.101253	0.210919	0.0199244	0.287195	0.399558	0.389423	0.0896326	0.496605	0.714612	0.77099	0.301411	0.062217	0.128074	0.0777703	0.099182	0.0759166	0.112165	0.520826	0.0826721
HLA-DRA_P77_R	0.1324	0.041282	0.0766999	0.127013	0.163071	0.227832	0.0168858	0.644711	0.25975	0.784123	0.399754	0.477111	0.871542	0.793756	0.653034	0.073682	0.156451	0.0375471	0.0472903	0.06859
HLA-F_E402_F	0	0	0	0	0	0	0	0.728142	0.289839	0.966672	0.40436	0.773091	0.924669	0.980775	0.68608	0	0	0	0	0	0	0.719204	0.00229474
HLF_E192_F	0.0159477	0.00468515	0.0229613	0.0156905	0.0131828	0.00238669	0.00661571	0.0598466	0.421984	0.402929	0.171393	0.017873	0.989543	0.979508	0.0356381	0	0.0127657	0.0010269	0.0051901	0.00396478
HOXA11_E35_F	0.0579741	0.0599713	0.0567535	0	0.0254952	0.0468842	0.0273289	0.0451496	0.568513	0.0143759	0.637129	0.0141547	0.182179	0.223824	0.0146123	0.011119	0.0593095	0.00367572	0.241487	0.00476123	0.0763522	0.360576	0.0922415
HOXA11_P698_F	0.0425885	0.202616	0.177705	0.109634	0.0713512	0.412838	0.00976058	0.570931	0.977092	0.655263	0.965892	0.254021	0.989488	0.985231	0.506275	0.114652	0.0984013	0.00822434	0.539277	0.07174
HOXA11_P92_R	0.011173	0.0616819	0.0756809	0.0556206	0.0121273	0.0189956	0.067217	0.109631	0.0735088	0.0357618	0.289185	0.0120194	0.215284	0.257143	0.0571674	0.0586598	0.0823804	0.0233458	0.0350762	0.0315144
HOXA5_E187_F	0.941658	0.957963	0.899753	0.736069	0.560214	0.751216	0.657935	0.202093	0.103875	0.21441	0.823366	0.428227	0.296853	0.0604233	0.460519	0.693751	0.819811	0.986689	0.81873	0.992401	0.555299	0.504004	0.606132
HOXA5_P1324_F	0.140397	0.152898	0.141547	0.0389554	0.0243664	0.0668131	0.0826413	0.0650661	0.05035	0.308385	0.192879	0.354905	0.965141	0.231704	0.216994	0.029325	0.0463809	0.074245	0.0510202	0.182072
HOXA5_P479_F	0.93988	0.987046	0.842485	0.656752	0.457805	0.716109	0.908781	0.861869	0.591269	0.906312	0.911623	0.980849	0.977003	0.930765	0.961213	0.772617	0.865389	0.983561	0.788371	0.987608
HOXA9_E252_R	0	0.0822477	0.131011	0.0239598	0	0.0593388	0	0.880349	0.972899	0.989463	0.759663	0.977195	0.989095	0.980891	0.950107	0.183456	0	0.0184535	0	0.0482186	0.0688547	0.719211	0.0385916
HOXA9_P1141_R	0.0481481	0.0816683	0.140173	0.0290355	0.0625971	0.00202239	0.00442294	0.824787	0.299942	0.972696	0.512174	0.987858	0.9874	0.986431	0.927496	0.04272	0.031777	0.0111102	0.0684308	0.00759712
HOXA9_P303_F	0.000959326	0.0785916	0.135971	0.0492929	0.317214	0.199294	0	0.295874	0.183837	0.803804	0.0918905	0.696503	0.268271	0.585084	0.337346	0.0410723	0.115849	0	0.0101898	0
HOXB13_E21_F	0	0.0433178	0.0477694	0.00456598	0	0.000775733	0.00828513	0	0.0549236	0	0	0	0.444185	0.000745782	0	0	0	0	0	0	0.0255353	0.0676699	0.00610943
HOXB13_P17_R	0.0375303	0.0265503	0.0685571	0.0652132	0.0289683	0.0259605	0	0	0.0792083	0.00583753	0.0697097	0.0160909	0.397034	0.0119788	0.00300528	0.0062882	0.00882782	0.017668	0.00288335	0.025427
HOXB2_P488_R	0.790423	0.948248	0.812497	0.652019	0.793759	0.622371	0.481591	0.609728	0.611249	0.691339	0.813892	0.776986	0.857984	0.861905	0.604054	0.721584	0.843646	0.853909	0.726397	0.892362	0.734021	0.674354	0.642578
HOXB2_P99_F	0.758032	0.842168	0.829163	0.751421	0.813947	0.60131	0.579349	0.489019	0.40721	0.634411	0.475156	0.589422	0.835464	0.922985	0.608861	0.235653	0.610851	0.641957	0.401203	0.498217
HOXC6_P456_R	0.0856912	0.0753576	0.0795964	0.106403	0.149133	0.0190053	0.0320353	0.274239	0.470975	0.371939	0.141388	0.0408492	0.882273	0.682383	0.164861	0.0730546	0.13666	0.039409	0.0923863	0.086708	0.0829018	0.379203	0.0839466
HOXC6_P585_R	0.12357	0.0171085	0.115022	0.0898558	0.0364003	0.106671	0.124776	0.210625	0.0228839	0.373213	0.379393	0.299485	0.62052	0.778971	0.353248	0.0541286	0.121823	0.0724022	0.0329318	0.129962
HPN_P374_R	0.212868	0.216733	0.287781	0.363295	0.219018	0.219557	0.211316	0.266393	0.89845	0.720113	0.981371	0.677188	0.732763	0.771321	0.774999	0.0717508	0.0981119	0.0209391	0.241626	0.0939927	0.4254	0.847213	0.282549
HPN_P823_F	0.52124	0.700657	0.704475	0.663622	0.729763	0.468788	0.436492	0.94619	0.93779	0.990972	0.990869	0.958811	0.961234	0.98149	0.965449	0.427771	0.561004	0.179793	0.683225	0.447282
HPSE_P29_F	0.0422625	0.079467	0.0985373	0.0542379	0.0395715	0.0157861	0.0370362	0.0314011	0.0343539	0.0462479	0.0607323	0.0299392	0.135994	0.137469	0.0593655	0.118119	0.0593824	0.03246	0.0406142	0.122498	0.0273508	0.0367403	0.0375075
HPSE_P93_F	0	0.00459527	0.00853597	0.00288159	0	0	0	0.0219513	0.0213584	0	0	0.0057357	0	0.00329632	0	0	0.00200185	0	0	0
HRASLS_E72_R	0	0.00165335	0.0463815	0.0898809	0.00226555	0.000659396	0	0	0.0499116	0	0	0.00609659	0	0.005038	0.0139314	0	0	0	0	0	0.362162	0.350251	0.313229
HRASLS_P353_R	0.750306	0.730301	0.76307	0.764984	0.683371	0.813036	0.424366	0.693899	0.769731	0.774515	0.439118	0.666774	0.757917	0.859895	0.567187	0.391429	0.523311	0.441951	0.883467	0.892133
HS3ST2_E145_R	0.17275	0.240197	0.169397	0.0807534	0.0872624	0.131207	0.224737	0.638572	0.653885	0.960967	0.290837	0.908067	0.991135	0.963835	0.782627	0	0.0507998	0.0431926	0.0583726	0.0549305	0.128229	0.5564	0.0576995
HS3ST2_P171_F	0.128176	0.163496	0.155432	0.0745994	0.033813	0.142097	0.103139	0.411255	0.279996	0.749303	0.112894	0.683296	0.78104	0.833714	0.60647	0.0174372	0.137612	0.0439159	0.0366917	0.112163
HS3ST2_P546_F	0.187997	0.0323456	0.0977452	0.149227	0.0695145	0.143256	0.105673	0.427846	0.108866	0.352115	0.160946	0.259544	0.620793	0.452937	0.322655	0.0399271	0.141206	0.0169327	0.0310138	0.0812973
HSD17B12_E145_R	0.000767818	0.000439444	0.00629331	0.00662965	0	0.00791376	0.00172428	0.000341968	0	0.00411468	0.00383744	0.00601752	0	0.00756373	0.014939	0	0.0106199	0	0	0.00502025	0.0144989	0.01737	0.00755647
HSD17B12_P97_F	0.0433853	0.0158705	0.0343916	0.026881	0.0385027	0.0117161	0.00846866	0.0460255	0.00403227	0.0303787	0.0667378	0.00973596	0.0196588	0.0209583	0.0435784	0	0.0246112	0	0.00789642	0.027417
HSPA2_P162_R	0.830711	0.91187	0.751678	0.696153	0.853622	0.752897	0.410014	0.942753	0.948146	0.990186	0.943413	0.985608	0.983693	0.986364	0.991541	0.927925	0.992612	0.987481	0.982466	0.993224	0.743849	0.971463	0.976742
HTR1B_E232_R	0.201277	0.081299	0.325936	0.106818	0.0453612	0.168295	0.0279013	0.200935	0.0681762	0.146351	0.223587	0.0978821	0.650241	0.792719	0.698609	0.0395973	0.0360912	0.0595597	0.0458561	0.0219144	0.107433	0.374405	0.0306321
HTR1B_P107_F	0.292773	0.124502	0.173646	0.149866	0.132579	0.128871	0	0.124602	0.159133	0.0393656	0.564274	0.100755	0.905481	0.938595	0.505509	0	0.116159	0.0202612	0.00290329	0.0331934
HTR1B_P222_F	0	0.0256777	0.214237	0	0	0.0570524	0	0.119611	0.207465	0.00637707	0.0888103	0.00193936	0.931165	0.95876	0.455366	0.0597388	0.0142881	0.00831661	0.00160283	0
HTR2A_E10_R	0.989261	0.991229	0.991007	0.938521	0.915492	0.94284	0.860338	0.880816	0.928209	0.891903	0.990545	0.885222	0.979977	0.963579	0.990259	0.941847	0.99189	0.988247	0.989628	0.992355	0.512233	0.679745	0.512212
HTR2A_P853_F	0.13209	0.0742042	0.0117242	0.0225272	0.0168555	0.0702474	0.214923	0.163654	0.309294	0.0858885	0.259703	0.36047	0.938532	0.690442	0.557433	0.0365613	0.0733067	0.0323816	0.0280902	0.0478139
IAPP_E280_F	0.985151	0.988528	0.986911	0.972963	0.986848	0.984362	0.987972	0.986656	0.986975	0.990338	0.990621	0.981774	0.988662	0.984655	0.986918	0.987309	0.988755	0.984761	0.987046	0.988547	0.984677	0.987075	0.987284
ICA1_P61_F	0	0	0	0	0	0	0	0	0	0	0	0	0	0	0	0	0	0	0	0	0.0493101	0.039433	0.0362515
ICA1_P72_R	0.101887	0.0412711	0.121941	0.0708861	0.107546	0.24681	0	0.0384483	0.450956	0	0.048395	0	0.0931278	0	0	0	0	0.0241503	0.338365	0
ICAM1_E242_F	0.0501915	0.166006	0.0954257	0.0715523	0.235623	0.0990793	0.0194627	0.156587	0.0705625	0.0520977	0.152611	0.790867	0.0885807	0.24105	0.161255	0.0795081	0.0428541	0.0752306	0.178331	0.0771975	0.0674967	0.346599	0.0792011
ICAM1_P119_R	0.02582	0.00769179	0.0320986	0.0114175	0.0059808	0.0678813	0	0.00603644	0.032073	0.015146	0.0858445	0.835019	0.00106641	0.186143	0.0429326	0.0107154	0.00799633	0	0.00864204	0.0289818
ICAM1_P386_R	0.000335451	0.00715617	0.0690457	0.0640643	0.388598	0	0	0.72969	0.426023	0.563194	0.390186	0.961442	0.579991	0.977169	0.772816	0.217053	0.216162	0	0.245345	0
ID1_P659_R	0.0237516	0.0353944	0.0823599	0.0366466	0.0054462	0.0366631	0	0	0	0.0405221	0	0.28621	0.243584	0.0118874	0.0152775	0	0.0102901	0	0	0	0.15803	0.128517	0.159105
ID1_P880_F	0.300049	0.50868	0.343622	0.31319	0.215674	0.255262	0.055675	0.13734	0.0534198	0.238581	0.371453	0.179997	0.0771326	0.176311	0.224564	0.215035	0.432851	0.225638	0.22554	0.4817
IFNG_E293_F	0.407889	0.661756	0.50159	0.338564	0.503124	0.454638	0.439825	0.633031	0.842145	0.188954	0.86131	0.248647	0.489384	0.401284	0.462913	0.972788	0.984088	0.953007	0.972772	0.980764	0.628828	0.785718	0.974165
IFNG_P188_F	0.841018	0.868305	0.720075	0.639687	0.866163	0.791516	0.363248	0.864983	0.985351	0.665753	0.990689	0.934239	0.948378	0.983884	0.91657	0.975923	0.989081	0.928056	0.952173	0.988187
IFNG_P459_R	0.693945	0.785263	0.638237	0.704781	0.883983	0.705893	0.395887	0.866173	0.969508	0.860012	0.990171	0.931359	0.868807	0.9781	0.975584	0.980777	0.989897	0.984082	0.973067	0.987819
IFNGR1_P307_F	0.064668	0.0644518	0.0442725	0.0618687	0.0562213	0	0	0.000941234	0	0.0173004	0.00136548	0.0854914	0	0.015888	0.0193218	0	0	0.00343159	0	0	0.0416403	0.0175385	0.000686318
IFNGR2_E164_F	0.051976	0.0397669	0.0648116	0.031824	0.0424948	0.0548077	0.0190372	0.0307007	0.033022	0.104724	0.0538432	0.0187741	0.0645225	0.0458898	0.0670372	0.0111731	0.0441563	0.0344698	0.0356715	0.0489034	0.325881	0.376249	0.116607
IFNGR2_P377_R	0.673114	0.591241	0.57615	0.504238	0.89313	0.616044	0.403699	0.734554	0.473213	0.8389	0.253411	0.884322	0.903771	0.827907	0.685386	0.00485149	0.0741553	0.249622	0.586708	0.0763554
IGF1_E394_F	0.677123	0.730852	0.631374	0.578533	0.473614	0.582496	0.434598	0.641697	0.31725	0.787901	0.491595	0.645649	0.953375	0.72454	0.461947	0.458448	0.712154	0.823627	0.753418	0.92008	0.425372	0.50749	0.673423
IGF1_P933_F	0.310812	0.44325	0.26985	0.172012	0.147163	0.30009	0.203435	0.154236	0.0845304	0.599541	0.189069	0.576753	0.627017	0.556543	0.308197	0.57387	0.693329	0.69481	0.28581	0.818682
IGF1R_E186_R	0	0	0.00972668	0	0	0	0	0	0	0.00228879	0	0.0210415	0	0.00874144	0	0	0.00764998	0	0	0	0.00974007	0.017561	0.0074198
IGF1R_P325_R	0.0110473	0.0272036	0.0313962	0.017731	0.0193445	0.00380821	0.0161034	0.037941	0.019404	0.0630982	0.031641	0.0371533	0.0364068	0	0.0232606	0	0.0285162	0.00249653	0.0211306	0.0144046
IGF2_E134_R	0.0971127	0.191228	0.0674242	0.123778	0.116703	0.119413	0	0.125793	0	0.010306	0.319732	0.0005797	0.333979	0.0641521	0.179322	0	0	0.0461254	0	0.0337201	0.066033	0.137188	0.0254042
IGF2_P1036_R	0.0326205	0.00903034	0.0489064	0.0221517	0.0148188	0.0717503	0.00262797	0.0874101	0.026052	0.359569	0.0402441	0.281975	0.373978	0.222558	0.0535775	0	0.0153658	0.00506446	0.00602796	0.0198833
IGF2_P36_R	0.0982378	0.200655	0.0266461	0.020606	0.0287194	0.0810144	0.0132481	0.011536	0	0.0426052	0.00472217	0.110235	0.496476	0.0556825	0.0920228	0.000613997	0.109687	0.0349961	0.0310378	0.0785403
IGF2AS_E4_F	0.102739	0.0637737	0.161535	0.204646	0.0998694	0.143175	0.0434081	0.495017	0.064645	0.474664	0.300412	0.550249	0.604262	0.491395	0.214834	0.087872	0.215058	0.110082	0.0655076	0.113627	0.22687	0.636756	0.150997
IGF2AS_P203_F	0.501447	0.170769	0.598132	0.203371	0.469774	0.261434	0.152107	0.792645	0.803115	0.990058	0.675119	0.977405	0.989193	0.980467	0.784618	0	0.15568	0.126573	0.573357	0.062213
IGF2R_P396_R	0.0423957	0.0872889	0.0664306	0.0303024	0.0597854	0.03076	0.0201134	0.0230804	0.320952	0.0125236	0.0740101	0.0175986	0	0	0.0299843	0.0415857	0.0357075	0.0322473	0.220425	0.0188658	0.0481538	0.0597686	0.0697663
IGFBP1_E48_R	0.591561	0.524437	0.484087	0.386196	0.510993	0.287039	0	0.15668	0.849666	0.0735617	0.99192	0.305994	0.988796	0.107231	0.188934	0.174509	0.313569	0.18977	0.7825	0.310386	0.386163	0.443345	0.330978
IGFBP1_P12_R	0.532838	0.390045	0.526778	0.316015	0.59115	0.261753	0.00339661	0.100291	0.902235	0.0742579	0.990124	0.293345	0.779093	0.0643248	0.227065	0.227136	0.14838	0.166343	0.630691	0.366497
IGFBP2_P306_F	0.0118792	0.00342261	0.0558807	0	0	0.0203044	0	0.0082869	0	0	0	0	0.00456986	0	0	0	0	0	0.0477689	0	0.0624814	0.0352252	0.0286384
IGFBP2_P353_R	0.131777	0.197104	0.143765	0.0971123	0.0556921	0.0999099	0.0578924	0	0.122772	0.106597	0.0668767	0.0598084	0.0623158	0.0687848	0.063592	0.0213724	0.0464207	0.0534425	0.0771207	0.0402586
IGFBP3_E65_R	0.0525067	0.0187645	0.0588942	0.0230385	0.0349627	0.00486334	0.0151864	0.0245873	0.21909	0.0336514	0.0144523	0.129748	0.930858	0.0287276	0.0218678	0.00738113	0.0344422	0.0275785	0.0194259	0.0358347	0.0256405	0.264877	0.0130835
IGFBP3_P1035_F	0	0.0226763	0.0366018	0	0.000281745	0	0	0	0.164435	0	0.0597046	0.0161958	0.763892	0.154401	0	0	0	0	0.0100714	0
IGFBP3_P423_R	0.0108751	0.047933	0.13329	0.0318661	0.0336698	0.0111042	0.0019367	0.441701	0.29238	0.399	0.31978	0.616594	0.905033	0.74521	0.0757344	0	0.00381824	0.0152329	0.0138407	0.0286275
IGFBP5_E144_F	0.041519	0.0795491	0.0692281	0.0651632	0.00458747	0.0140934	0.069945	0.0261737	0.0614861	0	0.01723	0.0166134	0	0.00928507	0.0352427	0	0.0189061	0.00447356	0.023257	0.0216582	0.0998282	0.0259822	0.0253715
IGFBP5_P9_R	0.158624	0.260897	0.267935	0.172471	0.00437834	0.189204	0	0	0	0	0	0.13445	0	0.041471	0.0737627	0	0	0.130379	0.015116	0.0399257
IGFBP6_E47_F	0.235935	0.449341	0.360516	0.231405	0.364229	0.280327	0.177874	0.172177	0.186269	0.4896	0.463785	0.265786	0.26109	0.342264	0.367148	0.165113	0.496689	0.381629	0.257704	0.540426	0.178212	0.173775	0.191748
IGFBP6_P328_R	0.038834	0.00864407	0.0895778	0.0461355	0.0574772	0.102788	0.0518793	0	0	0	0.0343459	0.0461606	0.069776	0.0205767	0.0614197	0	0	0.0431359	0.00950235	0.0232816
IGFBP7_P297_F	0.0312533	0.0665571	0.080345	0.0513259	0.0363142	0.000788384	0.0132882	0.0324227	0.0674249	0.0181449	0.024613	0.0230758	0.427688	0.0493693	0.098697	0.0329092	0.0298584	0.0161176	0.0807746	0.0636205	0.0297045	0.0881806	0.029665
IGFBP7_P371_F	0.0194006	0.0443325	0.0399675	0.00526899	0.0124455	0.00177715	0.0127993	0.021179	0.0236962	0.0267117	0.0381685	0.00288109	0.507579	0	0.0492387	0.00564328	0.0170976	0.0132951	0.0170518	0.0202823
IGSF4_P454_F	0	0.00066017	0.0420962	0	0	0.000753924	0	0	0	0	0	0	0	0	0.0216866	0	0	0	0	0	0.0320412	0.0307792	0.0114419
IGSF4_P86_R	0.0305217	0.0564071	0.0776693	0.0118851	0.0308646	0.055297	0.142421	0.121629	0.00631301	0.00773385	0	0.092912	0	0.00349476	0.238698	0.0487213	0.00426695	0.0398952	0.0215351	0
IGSF4C_E65_F	0.860145	0.879322	0.907729	0.919303	0.843441	0.847345	0.631502	0.869738	0.68999	0.757153	0.947865	0.810925	0.754169	0.798926	0.901203	0.813506	0.911215	0.771158	0.698279	0.951548	0.431975	0.435171	0.425064
IGSF4C_P533_R	0.0215242	0.00790721	0.0242087	0.0280541	0.00632035	0.00460237	0.0662389	0.0882121	0	0.0342806	0.0445801	0.0487646	0.101766	0.097479	0.0176794	0	0.0192584	0.0101875	0.0130628	0.062421
IHH_E186_F	0.0160111	0.129372	0.0416909	0.000212609	0.0421379	0.00302962	0.003651	0.00838212	0.00238089	0.00624791	0.199433	0.00447845	0	0.0098399	0.016262	0.0360296	0.0548231	0	0.000504473	0	0.0916559	0.0564764	0.0523469
IHH_P246_R	0.230503	0.342557	0.288627	0.184079	0.0931397	0.121181	0.0791848	0.0306258	0.084461	0.100909	0.0385414	0.126194	0.163833	0.156382	0.166796	0.108687	0.135879	0.0602788	0.0772811	0.21903
IHH_P529_F	0.0225719	0.0616357	0.0719324	0.074357	0.0369867	0.0790816	0.00283184	0.0209172	0.0262927	0.0351925	0.0321317	0.00679657	0.0507323	0.0140967	0.0545082	0	0.0282582	0.0156623	0.0264069	0.0223625
IL10_P348_F	0.914599	0.955439	0.927357	0.914218	0.981062	0.9531	0.740972	0.987696	0.988147	0.993339	0.991495	0.985768	0.99193	0.9846	0.992114	0.836671	0.965895	0.753933	0.911561	0.410117	0.697544	0.941653	0.56634
IL10_P85_F	0.328362	0.52913	0.483307	0.372475	0.723593	0.653701	0.288302	0.900646	0.781484	0.914561	0.991285	0.881862	0.866359	0.953536	0.86163	0.475811	0.63751	0.159094	0.451596	0.0612181
IL11_E232_F	0.0353241	0.0456405	0.042802	0.0126579	0.0360546	0	0.0918982	0.0257862	0.00195174	0.0319898	0.0614421	0.00994428	0.0941917	0.0126873	0.0565668	0.0116013	0.0425274	0.0199953	0.0244963	0.044593	0.0463296	0.0789504	0.032066
IL11_P11_R	0.0886486	0.0232639	0.124035	0.0936552	0.0173537	0.0237252	0.0135565	0.0239555	0.0148297	0.027862	0.181332	0.451551	0.225733	0.011712	0.0316721	0	0.0607969	0.0332482	0.0392439	0.0441579
IL12A_E287_R	0.0199097	0.0094279	0.0152259	0.0384112	0	0.0201157	0	0.00922933	0	0	0	0.00272825	0.0113619	0	0	0	0.00130801	0.00141634	0	0	0.0147272	0.00291494	0.00054487
IL12B_E25_F	0.962129	0.945304	0.962052	0.92888	0.89991	0.963994	0.768766	0.885931	0.852362	0.91152	0.974242	0.963222	0.973623	0.975932	0.98718	0.868086	0.988184	0.980164	0.938135	0.987629	0.827846	0.80638	0.890984
IL12B_P1453_F	0.754548	0.834312	0.772378	0.774895	0.747094	0.826999	0.448585	0.545232	0.612193	0.594008	0.794939	0.816826	0.595214	0.689623	0.730041	0.703428	0.805664	0.886631	0.846245	0.905677
IL12B_P392_R	0.679611	0.68973	0.535479	0.362293	0.0929806	0.236211	0.0226185	0.0193767	0	0.166387	0.405432	0.15934	0.490329	0.0427181	0.286841	0.00690979	0.397063	0.0420254	0.0466998	0.779186
IL13_E75_R	0.87878	0.992751	0.926932	0.772508	0.94578	0.792966	0.733981	0.988252	0.992615	0.995744	0.993646	0.984857	0.992483	0.984841	0.992463	0.99073	0.992642	0.989707	0.992364	0.992691	0.670714	0.774178	0.770203
IL16_P226_F	0.458193	0.784668	0.467472	0.439542	0.666442	0.428098	0.101888	0.482662	0.618385	0.43061	0.294122	0.400067	0.972369	0.470835	0.792892	0.504068	0.437422	0.51291	0.452805	0.836697
IL16_P93_R	0.676708	0.750303	0.533683	0.547453	0.478977	0.439143	0.492512	0.501906	0.468645	0.663946	0.487368	0.397812	0.775741	0.770864	0.663727	0.598047	0.836416	0.760104	0.635696	0.954588	0.559826	0.591251	0.75697
IL17RB_E164_R	0.370925	0.163528	0.20668	0.148695	0.154177	0.113581	0.137512	0.185174	0.0751433	0.0315333	0	0.0517528	0.0636037	0.333794	0.0210135	0.00453329	0.00378164	0.0265336	0.0676938	0.0760432	0.10717	0.0477154	0.0178586
IL17RB_P788_R	0.0898232	0	0.0882612	0	0.0216411	0.00555207	0	0	0	0	0	0.00143294	0	0	0	0	0	0	0	0
IL18BP_E285_F	0.764771	0.909014	0.692456	0.628878	0.862806	0.829335	0.606627	0.876195	0.876782	0.938316	0.944065	0.969057	0.930967	0.983495	0.924885	0.944063	0.99008	0.88488	0.908171	0.958189	0.518122	0.886444	0.617588
IL18BP_P51_R	0.0777422	0.319379	0.255033	0.362047	0.612075	0.301718	0.0318283	0.702357	0.809626	0.893377	0.858915	0.903111	0.908428	0.879941	0.783589	0.325198	0.583897	0.0546176	0.468307	0.0584781
IL1A_E113_R	0.97078	0.992027	0.974583	0.966574	0.990864	0.96466	0.854086	0.986192	0.988475	0.99351	0.993418	0.982721	0.990542	0.983878	0.992416	0.927466	0.967952	0.986376	0.990168	0.992528	0.959082	0.988894	0.972898
IL1B_P582_R	0.939132	0.990438	0.917489	0.868999	0.971913	0.838855	0.620629	0.987218	0.943175	0.993121	0.992089	0.986582	0.99173	0.986147	0.99013	0.928909	0.990326	0.950391	0.989577	0.990328	0.663244	0.892864	0.831637
IL1B_P829_F	0.37262	0.75117	0.376787	0.351664	0.532027	0.460147	0.293549	0.827519	0.831482	0.89899	0.986975	0.780621	0.916559	0.472549	0.700933	0.357938	0.866504	0.780297	0.641532	0.820572
IL1RN_E42_F	0.898604	0.961884	0.87714	0.801726	0.946709	0.740004	0.78403	0.947673	0.932113	0.973692	0.992008	0.981979	0.905163	0.948199	0.963545	0.469448	0.892028	0.984582	0.990266	0.991554	0.775886	0.902242	0.832112
IL1RN_P93_R	0.743863	0.95741	0.822619	0.662587	0.640423	0.556764	0.468643	0.711466	0.776811	0.903457	0.881578	0.920737	0.898321	0.880929	0.818196	0.326597	0.77343	0.938418	0.966267	0.988529
IL2_P607_R	0.83776	0.923126	0.798357	0.800184	0.90089	0.892401	0.803752	0.840207	0.579077	0.685719	0.928714	0.53605	0.847195	0.727814	0.868367	0.876845	0.940237	0.941501	0.837005	0.953331	0.850924	0.751643	0.909784
IL3_P556_F	0.9881	0.990003	0.991864	0.951768	0.988588	0.955848	0.891198	0.987754	0.988647	0.992717	0.991616	0.984096	0.989514	0.986483	0.990106	0.989402	0.991006	0.987757	0.989287	0.990288	0.965338	0.988867	0.989548
IL4_P262_R	0.814561	0.874511	0.815128	0.601616	0.836851	0.832381	0.670427	0.910214	0.604543	0.760752	0.991529	0.796342	0.73237	0.826898	0.903361	0.872445	0.974353	0.873507	0.862323	0.969871	0.777925	0.815751	0.9105
IL6_E168_F	0.14678	0.151932	0.114426	0.181951	0.0420635	0.17426	0.00363016	0.0950298	0.0934697	0.226778	0.0304658	0.0942875	0.662899	0.767826	0.112333	0.0538214	0.0905774	0.0378837	0.0395312	0.0499081	0.0961792	0.297494	0.0416949
IL6_P213_R	0.0966539	0.0198491	0.0715063	0.0589291	0.138069	0.158337	0.0878295	0.275979	0.503054	0.623473	0.496795	0.185424	0.933796	0.971167	0.518305	0.0280895	0.0446192	0.0181235	0.0394459	0.0534298
IL6_P611_F	0.0643031	0.0132746	0.0589972	0.0278202	0.296951	0.00725173	0.104949	0.0261355	0.10425	0.0163328	0.0403145	0	0.125859	0.158036	0.0778396	0.0016306	0.0191393	0	0.149223	0
IL8_E118_R	0.383363	0.581996	0.307815	0.207737	0.0961995	0.311608	0.112022	0.421475	0.692763	0.751828	0.24519	0.393138	0.884225	0.575034	0.734578	0.092837	0.0944163	0.0946171	0.449666	0.0914364	0.459367	0.680268	0.190418
IL8_P83_F	0.086082	0.745405	0.776002	0.337878	0.77287	0.933001	0.779162	0.575467	0.977199	0.475768	0.984898	0.436788	0.984091	0.770216	0.981636	0	0.0712038	0.273529	0.64157	0.0949059
IMPACT_P186_F	0	0	0	0	0	0.0493311	0	0	0	0	0	0	0	0	0	0	0	0	0	0	0.0364853	0.00267303	0.00379922
IMPACT_P234_R	0	0	0.128461	0.0569421	0	0.276059	0	0	0.0427685	0	0	0	0	0	0	0	0	0	0.0379922	0
INHA_P1144_R	0.0158323	0.0548329	0.0396411	0.0392409	0.0577004	0.0389288	0.0432825	0.085114	0.0279828	0.0612101	0.0938855	0.0381672	0.00871744	0.0106572	0.0637004	0.0103859	0.0879783	0.0319345	0.0260905	0.0658818	0.0941753	0.076419	0.0739036
INHA_P1189_F	0.151479	0.226879	0.225989	0.192803	0.0582111	0.109254	0.06438	0.0633047	0.0638775	0.0950118	0.258437	0.043204	0.0487998	0.0524634	0.208172	0.0580376	0.125235	0.0706212	0.0858054	0.177065
INS_P248_F	0.869673	0.90399	0.893684	0.773682	0.711737	0.763514	0.551765	0.784743	0.746956	0.421306	0.499725	0.834586	0.601398	0.388848	0.715635	0.843534	0.889457	0.872957	0.885578	0.986567	0.859578	0.800014	0.941009
INS_P804_R	0.983264	0.987929	0.973603	0.937646	0.940063	0.964686	0.778851	0.982851	0.980376	0.962906	0.98992	0.97796	0.984734	0.973462	0.95482	0.984488	0.988781	0.983547	0.987259	0.987927
INSR_E97_F	0.148181	0.196297	0.179104	0.0941102	0.0981672	0.0802894	0.0636977	0.135172	0.276756	0.175477	0.177352	0.148135	0.0630486	0.0878238	0.211553	0.127232	0.170521	0.219272	0.154073	0.0976722	0.0933709	0.149344	0.0964033
INSR_P1063_R	0	0.197786	0.134823	0	0.0697498	0.0449863	0	0.239261	0.111902	0.0131669	0.0427267	0.107518	0.103303	0.185857	0.310458	0	0.0149262	0.0221576	0.1229	0.0352785
IPF1_P234_F	0.380546	0.377217	0.45156	0.330163	0.102192	0.331299	0.00980236	0.220773	0.284739	0.234641	0.515388	0.238285	0.803635	0.944285	0.222469	0.1086	0.210559	0.0836318	0.0666352	0.0735388	0.340817	0.661674	0.226113
IPF1_P750_F	0.45261	0.618392	0.415771	0.368258	0.422996	0.510637	0	0.755144	0.890157	0.979055	0.643219	0.981569	0.990492	0.984515	0.898423	0.259224	0.550503	0.237781	0.520628	0.150027
IRAK1_P312_F	0.674906	0.0609181	0.303801	0.460425	0.657604	0.0854335	0.0983241	0.777579	0.0586199	0.111688	0.520427	0.231643	0.254932	0.542432	0.637331	0.124218	0.0745294	0.0878068	0.418138	0.807753	0.232043	0.271254	0.227874
IRAK1_P455_R	0.402842	0.00935782	0.00725921	0.297995	0.182973	0.00299046	0.00376993	0.346815	0.00449049	0.0388332	0.138305	0.176158	0	0.221934	0.278877	0	0.0161569	0.00370989	0.210598	0.535835
IRAK3_E130_F	0.00784187	0.010507	0.0201128	0.0347245	0.0957674	0.090789	0.00348935	0.203016	0.298864	0.532151	0.298509	0.63429	0.860395	0.842972	0.278507	0	0.00916352	0	0.00933918	0.00939707	0.0995216	0.598374	0.0263274
IRAK3_P13_F	0.0453891	0.0150094	0.0382817	0.0252378	0.139504	0.143258	0.0163136	0.446105	0.356198	0.623825	0.546318	0.848732	0.89861	0.985896	0.473979	0.00436065	0.0383868	0	0.0166301	0.0283606
IRAK3_P185_F	0.030355	0.148225	0.169355	0.125434	0.553515	0.279938	0.0969057	0.583231	0.377521	0.781973	0.444309	0.788274	0.80599	0.969511	0.481788	0.055814	0.0228005	0.0221859	0.0672063	0.111267
IRF5_E101_F	0.205803	0.223617	0.204419	0.118727	0.248308	0.208575	0.0748059	0.606342	0.479638	0.819364	0.497208	0.853835	0.865921	0.617244	0.607996	0.0577567	0.0484107	0.0415855	0.119787	0.112337	0.106257	0.593089	0.0582258
IRF5_P123_F	0.0254484	0.055727	0.0408514	0.0240539	0.037773	0.0194863	0	0.19519	0.253332	0.753436	0.221818	0.849673	0.769837	0.671005	0.427585	0.0245349	0.0726802	0.0194775	0.0266269	0.0590622
IRF7_E236_R	0.215159	0.0743059	0.208966	0.141518	0.0317149	0.118607	0.119169	0.308241	0.154101	0.0442771	0.016838	0.0555901	0.348424	0.481555	0.482605	0.0309086	0.16279	0.102685	0.0560351	0.0817281	0.0778408	0.202831	0.0464354
IRF7_P277_R	0	0	0.00672513	0.0172447	0.0263841	0.0729786	0.0569983	0.275091	0.0975742	0.0355239	0	0.0196733	0.417598	0.304327	0.203877	0.00375413	0.000764851	0.00213215	0.0117063	0.0118504
ISL1_E87_R	0.127647	0.118563	0.157531	0.141939	0.0881269	0.168394	0	0.177692	0.304902	0.0352921	0.139252	0.0350443	0.826935	0.0319504	0.0107245	0.00249964	0.101074	0.0322637	0.0229918	0.0652557	0.077373	0.186229	0.0181222
ISL1_P379_F	0.0379664	0.0896181	0.152134	0.0154213	0.0631256	0.0709667	0.0962047	0.0242961	0.127981	0.0150474	0.0254234	0.0166259	0.910408	0	0	0	0.0285459	0.00990549	0	0.00929685
ISL1_P554_F	0.0423652	0.0458091	0.113963	0	0.000188509	0	0.0948695	0.0509019	0.577685	0.0111082	0	0.164219	0.984005	0	0	0	0	0	0	0
ITGA2_E120_F	0.00483781	0.000319277	0.0385002	0.0185427	0	0.00554446	0.0573916	0	0.251129	0.0306508	0.0247571	0.0140251	0.866353	0.0178646	0.00464018	0.0021621	0.00621933	0	0.00379668	0	0.0125888	0.151625	0.00542949
ITGA2_P26_R	0.0505991	0.000507499	0	0	0	0	0	0	0.314904	0.02658	0	0.00531851	0.869777	0	0	0	0.0421168	0	0	0
ITGA6_P298_R	0	0	0.056635	0.0154384	0	0	0.114617	0	0.0731602	0.0143077	0.059759	0.0159332	0	0	0.0182995	0	0	0	0.182682	0	0.497311	0.505631	0.512797
ITGA6_P718_R	0.988262	0.99157	0.991819	0.979463	0.963217	0.982337	0.878995	0.987159	0.988712	0.994057	0.992269	0.982138	0.992033	0.981353	0.990919	0.987041	0.992361	0.984652	0.988433	0.992799
ITGB1_P451_F	0.0242458	0.121805	0.129867	0.110498	0.0614416	0.0846304	0.0354595	0.0237654	0.0487313	0.0653069	0.134078	0.130584	0.0931931	0.094473	0.055914	0.0518788	0.114012	0.0551798	0.104346	0.183552	0.0811355	0.0807557	0.101794
ITGB4_E144_F	0.0332379	0.0105992	0.0202813	0.0449838	0.0198625	0.034776	0.00741262	0.0242399	0.0158889	0.0249728	0.0150674	0.130484	0.242224	0.0860723	0.0291676	0	0.0392762	0.0115448	0.00284884	0.0222516	0.0793632	0.207158	0.0624467
ITGB4_P517_F	0.200966	0.084061	0.210815	0.17333	0.0466957	0.174612	0.0494517	0.0887586	0.143461	0.17019	0.288431	0.605813	0.831035	0.329324	0.289394	0.0215525	0.175929	0.0825008	0.074228	0.194336
ITK_E166_R	0.885689	0.967055	0.877396	0.718515	0.984997	0.81724	0.621151	0.984954	0.988897	0.992428	0.990408	0.930047	0.990746	0.984346	0.990475	0.988621	0.991213	0.812263	0.964047	0.990643	0.83034	0.971464	0.935393
ITK_P114_F	0.842684	0.958429	0.871649	0.587842	0.93503	0.814504	0.742582	0.961034	0.985214	0.939686	0.991013	0.85656	0.988158	0.981232	0.988224	0.984689	0.989941	0.761458	0.883064	0.987993
ITPR2_P804_F	0.108245	0.0378843	0.0769015	0.0450138	0.230388	0.00926402	0.357407	0.0429075	0.498981	0.0752594	0.0775806	0.00476065	0.0600641	0.00811609	0.0668514	0.126868	0.0596715	0.0384113	0.162407	0.0382821	0.123586	0.104315	0.085128
ITPR3_E86_R	0	0	0	0.00158457	0.0568243	0.0339726	0	0	0	0	0	0	0	0	0	0	0	0	0	0	0.00661547	0.00223839	0
ITPR3_P1112_F	0	0	0	0	0	0.000235251	0	0	0	0	0.0333039	0.00251043	0	0	0	0	0	0	0	0
JAG1_P66_F	0.0929785	0.0243458	0.0252702	0.0448381	0	0.0591968	0.0443576	0	0	0.0273722	0	0.0235083	0	0.0143552	0.0444477	0	0	0.0118122	0.00644727	0.0378293	0.0415696	0.0137104	0.0112177
JAG2_E54_F	0.0346958	0.0161368	0.0421389	0.0555187	0.0101627	0.0130757	0.0101176	0.0744667	0.00776308	0.0155884	0.0633376	0.0409558	0.00982264	0.0368674	0.01957	0.0112053	0.0384036	0.0108161	0.0196467	0.0230349	0.0207509	0.0294269	0.0159902
JAG2_P264_F	0.0172048	0.017168	0.0362528	0.0111975	0.0116009	0.00725244	0.00798953	0.0122539	0.0104722	0.0187135	0.0499319	0.0541887	0.0125285	0	0.0443695	0	0.0235875	0.00121475	0.016763	0.01523
JAK2_P772_R	0.0524034	0.112467	0.0702329	0.0846905	0.0596016	0.0164997	0.0361859	0.0485182	0.0527572	0.0679427	0.0713077	0.0275033	0.110247	0.0430719	0.105832	0.0293142	0.0783474	0.0362883	0.052313	0.07964	0.0617259	0.0658975	0.0551806
JAK3_E64_F	0.0466891	0.0360172	0.0635184	0.0876955	0.210395	0.0427854	0.00391142	0.12413	0.758703	0.194323	0.206465	0.903422	0.888019	0.665502	0.569936	0.0448178	0.140222	0.00538891	0.167037	0.0299923	0.30445	0.683479	0.3684
JAK3_P1075_R	0.833264	0.887553	0.784916	0.544784	0.498979	0.657244	0.626799	0.208741	0.956295	0.637301	0.784163	0.926369	0.898519	0.926528	0.781354	0.475396	0.518189	0.905272	0.955477	0.845391
JAK3_P156_R	0	0	0.109369	0.100336	0.509356	0.264479	0.0853641	0.409733	0.698384	0.714915	0.453572	0.963239	0.941178	0.934021	0.858683	0.348688	0.559313	0.0381122	0.48957	0.00313775
JUNB_P1149_R	0.0880964	0.101674	0.148764	0.110884	0.0823781	0.0288634	0.0869131	0.0697996	0.285039	0.154205	0.176906	0.0371538	0.159537	0.0825551	0.11584	0.106435	0.105102	0.0692602	0.163491	0.0903497	0.0925104	0.135129	0.106928
KCNK4_E3_F	0.465229	0.454597	0.432072	0.276671	0.23587	0.430858	0.0799521	0.672488	0.576131	0.224412	0.290225	0.958912	0.96386	0.0706162	0.12572	0.0941015	0.199583	0.155182	0.466337	0.159461	0.461603	0.521083	0.368361
KCNK4_P171_R	0.714044	0.648892	0.648195	0.503836	0.32787	0.545548	0.698807	0.427485	0.48648	0.237254	0.652012	0.844684	0.986993	0.389954	0.430104	0.430657	0.42444	0.427476	0.737723	0.588655
KCNQ1_E349_R	0	0	0	0.0472658	0.0150053	0.00629312	0	0.0824147	0.0760795	0.799786	0.177594	0.283611	0.95667	0.750991	0.09601	0	0.028472	0	0	0	0.05664	0.523899	0.0526592
KCNQ1_P546_R	0.133919	0.257091	0.0145615	0.186507	0.132317	0	0	0.588113	0.574794	0.898893	0.286154	0.642129	0.975963	0.965112	0.228067	0.0927059	0.265836	0	0.0593479	0.0802301
KDR_E79_F	0.016861	0.0103431	0.0332142	0.008717	0.0178879	0.0162954	0.0134701	0.0161724	0.0459622	0.014234	0.0412186	0.000217005	0.00971125	0.00602609	0.0229836	0.026021	0.0236316	0.00442963	0.00790987	0.00518918	0.0162647	0.0153846	0.00798068
KDR_P445_R	0.0131761	0.0287843	0.0689561	0	0	0	0	0.00191173	0.0165999	0.0083407	0	0.00913531	0.0536417	0	0	0	0.012133	0	0	0.000492543
KIAA0125_E29_F	0.985788	0.98845	0.963737	0.958776	0.933446	0.933797	0.885345	0.866868	0.739499	0.764852	0.734145	0.716103	0.971295	0.938655	0.737776	0.98812	0.990865	0.987433	0.911838	0.990047	0.502952	0.47765	0.504008
KIAA1804_P689_R	0.0210636	0.111572	0.06356	0.0344864	0.0912834	0.0700265	0	0	0.414473	0.0163297	0.130695	0.173831	0.322971	0.0704328	0.0444733	0.0281607	0.00556493	0.00336138	0.13448	0.000212349
KIT_P367_R	0.0414526	0.0792213	0.0414359	0.0444686	0.00563064	0.0176921	0.0644314	0.00349729	0.244779	0	0.0115455	0.016849	0.0901285	0.0469105	0.0912103	0	0	0	0.218882	0.0010083	0.0522255	0.076579	0.0447987
KIT_P405_F	0.0536204	0.10643	0.0482542	0.0932652	0.0251569	0.0449301	0.0651668	0.139188	0.0355655	0.0744485	0.111807	0.0797444	0.0991202	0.0938628	0.086608	0.0492482	0.0606525	0.0182466	0.0503719	0.0495776
KLF5_E190_R	0.0523825	0.0423334	0.0747787	0.0426794	0.0347002	0.0818779	0.0474661	0.0237418	0.0328019	0.0482911	0.00822237	0.0923122	0.00978798	0.0203165	0.0483423	0.100092	0.0386335	0.107063	0.0578178	0.018963	0.030425	0.0289675	0.0420668
KLF5_P13_F	0	0	0.0035028	0.0155194	0	0.0307099	0	0.01047	0	0.0194938	0.0820164	0.0234536	0	0.0320525	0.012178	0.0481209	0.033621	0	0	0.0163567
KLK10_P268_R	0.0976472	0.126334	0.173655	0.0970826	0.191187	0.203698	0.0593984	0.559461	0.824295	0.541661	0.304854	0.927527	0.870682	0.927291	0.593877	0.067705	0.0907637	0.071629	0.530544	0.0976037	0.135572	0.693706	0.171649
KLK11_P103_R	0.856388	0.869563	0.768599	0.641575	0.670577	0.822733	0.561741	0.726162	0.503055	0.896775	0.708095	0.893197	0.985798	0.923356	0.880413	0.6391	0.807933	0.939591	0.79778	0.986725	0.806565	0.875928	0.897369
KLK11_P1290_F	0.906537	0.983818	0.872675	0.904017	0.852097	0.888143	0.693448	0.966457	0.917035	0.946687	0.826333	0.98356	0.909891	0.985333	0.962708	0.937928	0.989599	0.961102	0.924373	0.989563
KRAS_E82_F	0.564103	0.676275	0.545461	0.514093	0.56484	0.58662	0.328814	0.538609	0.278666	0.532666	0.677879	0.304625	0.608096	0.562642	0.611228	0.134242	0.744025	0.424508	0.478678	0.618181	0.303348	0.284514	0.274578
KRAS_P651_F	0.0554377	0.0704814	0.0746608	0.0684879	0.0652847	0.0788502	0.0534594	0.0608233	0.039343	0.0700307	0.0836989	0.0298008	0.0461933	0.0283822	0.079536	0.09099	0.0904523	0.0506914	0.0619644	0.052047
KRT1_P798_R	0.829689	0.885761	0.873662	0.795239	0.854349	0.936772	0.67399	0.839966	0.883138	0.669581	0.991632	0.879103	0.815283	0.858665	0.942301	0.913556	0.939641	0.868924	0.896799	0.952038	0.835638	0.859959	0.914192
KRT13_P341_R	0.925832	0.990698	0.864778	0.823052	0.961996	0.86844	0.732562	0.948447	0.965888	0.991288	0.991856	0.984159	0.990926	0.985413	0.990899	0.660824	0.863058	0.987251	0.989664	0.991692	0.819296	0.982348	0.837115
KRT13_P676_F	0.762444	0.793203	0.700022	0.800898	0.833383	0.757302	0.655532	0.98503	0.984427	0.992152	0.988528	0.980136	0.969979	0.981886	0.986557	0.746456	0.982377	0.619902	0.689227	0.840703
KRT5_E196_R	0.972545	0.990642	0.970842	0.934672	0.987768	0.874033	0.899269	0.986329	0.988443	0.993069	0.991795	0.982865	0.990189	0.982126	0.991503	0.73955	0.946371	0.984478	0.98877	0.991032	0.89416	0.944896	0.897482
KRT5_P308_F	0.912165	0.956717	0.852046	0.847154	0.895045	0.792408	0.63293	0.8693	0.751944	0.868375	0.919595	0.953633	0.92706	0.977216	0.944902	0.647431	0.859611	0.912839	0.917835	0.9869
L1CAM_P148_R	0.0315589	0.00823022	0.0176085	0.0310561	0.0137541	0.00443809	0.00800988	0.0199104	0.00870482	0.0106017	0.034649	0.0555098	0	0.00355095	0.0365097	0	0.0075611	0.00373205	0.00872213	0.0308308	0.089329	0.0808002	0.0678561
L1CAM_P19_F	0.465325	0.0399379	0.0436297	0.330417	0.173304	0.0833373	0	0.182135	0	0.0928258	0.168948	0.0743328	0	0.161368	0.443757	0	0.137069	0.021021	0.184507	0.285118
LAMB1_E144_R	0.171683	0.0782438	0.0777454	0.098832	0.103594	0.07252	0.0146675	0.137225	0.0607148	0.0737839	0.185496	0.0976668	0.0541379	0.0681303	0.0457139	0.0308673	0.128283	0.0433979	0.0714658	0.10376	0.0881836	0.0903585	0.0755548
LAMC1_E466_R	0.012929	0	0	0	0	0	0	0.003958	0	0	0	0	0.0444349	0	0.000314709	0	0	0	0	0	0.0103304	0.0210129	0.0252117
LAMC1_P808_F	0.0233717	0.00728464	0.0308787	0.0234421	0.0264864	0.001056	0.0191769	0.0342783	0.0847265	0.0562179	0.0430575	0.00239268	0.0232107	0	0.0436152	0.0378925	0.0290655	0.0111614	0.138696	0.0353015
LAT_E46_F	0.46728	0.657413	0.543666	0.665908	0.800885	0.460254	0.581068	0.793349	0.707302	0.960413	0.857971	0.89767	0.873438	0.935956	0.803554	0.485536	0.776764	0.0466819	0.578148	0.012987	0.596639	0.853707	0.380023
LCK_E28_F	0.845607	0.825038	0.789919	0.798526	0.958102	0.831044	0.599075	0.979497	0.712785	0.991482	0.991169	0.958113	0.95208	0.98669	0.989697	0.981777	0.991562	0.726622	0.860563	0.991193	0.806759	0.945189	0.910343
LCN2_P141_R	0.990038	0.991186	0.958308	0.962853	0.989206	0.896478	0.941055	0.988	0.991038	0.993982	0.992406	0.975062	0.990986	0.987101	0.990251	0.0680141	0.167728	0.911089	0.989932	0.775986
LCN2_P86_R	0.949977	0.990123	0.888747	0.876868	0.853198	0.713907	0.908308	0.839374	0.987172	0.991415	0.990576	0.982718	0.964661	0.977207	0.963728	0.0513278	0.0163136	0.784438	0.9302	0.587061
LEFTY2_P561_F	0.475506	0.776828	0.409461	0.204596	0.155546	0.380178	0.00311676	0.00909051	0.111145	0.15927	0.308165	0.131742	0.212134	0.188074	0.111255	0.263822	0.50159	0.623676	0.336584	0.709833	0.60855	0.486421	0.73086
LEFTY2_P719_F	0.958672	0.989476	0.894659	0.848696	0.705729	0.814033	0.903207	0.796099	0.648165	0.727531	0.987659	0.827316	0.791182	0.961003	0.812911	0.922547	0.98971	0.983062	0.987671	0.990105
LIF_E208_F	0.0296679	0.0184405	0.02651	0.0262088	0.0113697	0.00820277	0.00968201	0.0176115	0.00455806	0.0284927	0.0159041	0.0302291	0.00853674	0	0.0255713	0	0.02603	9.47401e-06	0.0134772	0.0237508	0.173184	0.203534	0.198201
LIF_P383_R	0.344958	0.270929	0.460488	0.426512	0.217667	0.18179	0.392154	0.37505	0.194979	0.441413	0.559479	0.286512	0.286317	0.499037	0.482852	0.352807	0.538412	0.338075	0.358451	0.330995
LIG3_P622_R	0.850476	0.771468	0.726242	0.54663	0.615411	0.6317	0.227983	0.365868	0.459334	0.341149	0.137114	0.376664	0.581186	0.258142	0.205204	0.455465	0.691231	0.813625	0.657907	0.869516	0.624273	0.340583	0.697549
LIG4_P194_F	0.0154027	0.0127066	0.0281276	0.0195736	0.024017	0.00204602	0.0120456	0.0241794	0.0194889	0.030741	0.0328257	0.00909274	0.029077	0.00313987	0.0381426	0	0.0272804	0.00982137	0.0166429	0.0271916	0.0162742	0.0233359	0.0161873
LIMK1_P709_R	0.867496	0.968403	0.798774	0.684177	0.723199	0.70538	0.563193	0.796477	0.594516	0.784462	0.59535	0.984023	0.906738	0.753619	0.883903	0.934741	0.990312	0.987706	0.937065	0.99125	0.75866	0.787386	0.968215
LMO1_E265_R	0.122161	0.234256	0.226084	0.270905	0.126167	0.0903815	0.00264328	0.204254	0.0995862	0.251156	0.166228	0.150149	0.562562	0.538696	0.12307	0	0	0.0217029	0.0352799	0.040306	0.077504	0.131785	0.00972888
LMO1_P169_F	0	0	0.00323754	0.00356699	0	0.00536501	0.000288747	0.00494157	0	0	0	0	0	0	0.00791851	0	0	0	0	0
LMO2_E148_F	0.916074	0.973804	0.951198	0.950002	0.870699	0.913035	0.598306	0.986733	0.990635	0.987348	0.992273	0.981204	0.993129	0.98629	0.991169	0.736277	0.883281	0.367411	0.735222	0.139086	0.849126	0.984489	0.541703
LMO2_P794_R	0.702035	0.817019	0.901176	0.788134	0.886923	0.935612	0.683749	0.96762	0.989755	0.941927	0.993587	0.983958	0.9918	0.983375	0.991018	0.712905	0.859547	0.253381	0.729923	0
LMTK2_P1034_F	0.693932	0.855371	0.632967	0.724593	0.649518	0.417766	0.47274	0.847911	0.701038	0.694385	0.917351	0.746262	0.599338	0.639191	0.8199	0.694129	0.71092	0.692585	0.619193	0.848823	0.635269	0.745672	0.71313
LOX_P313_R	0.151021	0.00825962	0.196472	0.10278	0.104946	0.0461761	0.128158	0.0814492	0.857169	0.0287145	0.151574	0.622441	0.408405	0	0.0591945	0.0429741	0.054441	0.0661396	0.520079	0.0482044	0.0543847	0.179733	0.0731838
LOX_P71_F	0.0157916	0	0.00778109	0	0	0	0	0	0	0	0	0.599419	0.0673605	0	0	0	0	0	0	0
LRP2_E20_F	0.0459429	0.0413929	0.0418149	0.0422525	0.0385283	0.00626539	0.0272717	0.0338982	0.0290836	0.044062	0.0618225	0.0118337	0.0568432	0.00497888	0.0622955	0.0866039	0.0323761	0.103349	0.0693326	0.0297055	0.0347812	0.0381022	0.0642734
LRRC32_E157_F	0.979733	0.988154	0.990491	0.987369	0.987864	0.985089	0.985539	0.966745	0.988903	0.993028	0.990551	0.984123	0.985674	0.985811	0.988089	0.988855	0.989985	0.985991	0.990055	0.989596	0.496289	0.737183	0.494448
LRRC32_P865_R	0	0	0.0115008	0	0	0.00436272	0.0279415	0.27865	0.0735812	0.565028	0.0678035	0.790817	0.76368	0.851148	0.521293	0	0	0	0	0
LRRK1_P39_F	0.884498	0.990552	0.822115	0.961	0.974518	0.844818	0.816008	0.985109	0.985625	0.993108	0.989023	0.980908	0.987516	0.982218	0.990532	0.985964	0.989912	0.981676	0.986567	0.98801	0.707175	0.711405	0.852333
LRRK1_P834_F	0.538441	0.751525	0.52463	0.484523	0.603484	0.518271	0.186071	0.204521	0.78568	0.181908	0.938183	0.297439	0.409004	0.369422	0.302293	0.474071	0.653919	0.822831	0.818063	0.822319
LTA_E28_R	0.29386	0.240989	0.27025	0.333659	0.896398	0.153547	0.104707	0.71982	0.983987	0.989703	0.987961	0.984444	0.981343	0.98587	0.989091	0.811861	0.990124	0.227891	0.485779	0.93615	0.496229	0.957975	0.76535
LTA_P214_R	0.749428	0.540943	0.637828	0.702253	0.948495	0.689669	0.385172	0.948755	0.936158	0.992135	0.991007	0.979651	0.895767	0.985536	0.976377	0.921131	0.990097	0.602946	0.747812	0.939713
LTB4R_E64_R	0.351324	0.738296	0.765838	0.712701	0.923204	0.474125	0.34139	0.869781	0.972402	0.99312	0.990052	0.978391	0.986806	0.980351	0.98464	0.793188	0.946228	0.104469	0.721689	0.0442514	0.743221	0.9781	0.583465
LTB4R_P163_F	0.757761	0.932523	0.935598	0.9339	0.98873	0.891407	0.658299	0.987386	0.986774	0.992396	0.990355	0.976582	0.988796	0.98261	0.989154	0.842155	0.94732	0.469349	0.845302	0.120699
LY6G6E_P45_R	0.88232	0.978421	0.819856	0.65808	0.888232	0.70102	0.544805	0.301993	0.581415	0.183451	0.765801	0.443425	0.101156	0.120809	0.366539	0.563677	0.844576	0.985666	0.959696	0.991452	0.781819	0.358074	0.869014
LYN_E353_F	0	0	0.207082	0	0.174016	0.238421	0	0	0	0.166055	0	0.0477522	0	0	0.110876	0	0.0838694	0.151581	0.00887156	0.0991861	0.0874154	0.104362	0.0692549
LYN_P241_F	0.0231345	0.062865	0.0591575	0.0283204	0.0938763	0.319612	0.0173305	0.0281692	0.486028	0.115435	0.111504	0.00172728	0.424106	0.116108	0.0620317	0.0542117	0.0367151	0.0239829	0.202665	0.0314668
MAD2L1_E93_F	0.79559	0.812461	0.73203	0.79791	0.677557	0.834838	0.577178	0.765281	0.448573	0.779638	0.820315	0.935823	0.732808	0.930459	0.823695	0.659996	0.819824	0.824108	0.66133	0.769903	0.746795	0.779574	0.747032
MAF_E77_R	0.0577484	0.00926079	0.198881	0.157546	0.000924118	0.178857	0.00699576	0.00142747	0	0.0466902	0.0704809	0.0280805	0	0.115358	0.0999291	0.0171534	0.0314922	0.0415225	0.0156193	0.125239	0.0610111	0.0234089	0.0248916
MAF_P826_R	0.00106743	0.195345	0.0324286	0	0.0151003	0	0	0	0.0125767	0	0	0	0	0	0	0.00951195	0.00693211	0.00144539	0	0
MAGEA1_E113_R	0.871588	0.984434	0.880652	0.916208	0.840461	0.788597	0.860845	0.903156	0.681921	0.758396	0.989025	0.756088	0.965494	0.826934	0.874356	0.97469	0.984572	0.974301	0.957452	0.989712	0.893513	0.907503	0.974598
MAGEA1_P926_F	0.98266	0.98842	0.924933	0.902994	0.988048	0.891041	0.688304	0.985868	0.985789	0.949343	0.991176	0.909646	0.974169	0.978845	0.989842	0.964696	0.988678	0.933018	0.987681	0.991184
MAGEC3_E307_F	0.891351	0.861267	0.756847	0.807124	0.704372	0.714322	0.569546	0.692553	0.609754	0.750356	0.989655	0.639238	0.726767	0.776835	0.73161	0.48218	0.824962	0.678623	0.74649	0.914155	0.56556	0.599711	0.755868
MAGEC3_P903_F	0.417077	0.899333	0.385537	0.174649	0.328447	0.192755	0.215213	0.192547	0.931501	0.260357	0.908767	0.238291	0.390328	0.26553	0.491283	0.845456	0.93524	0.720563	0.526245	0.884762
MAGEL2_E166_R	0.832259	0.98423	0.741606	0.78886	0.88187	0.821941	0.455375	0.976739	0.907788	0.945451	0.988375	0.972487	0.916642	0.971996	0.897239	0.887881	0.986111	0.758403	0.852341	0.983945	0.799414	0.950752	0.930081
MAGEL2_P170_R	0.836296	0.966927	0.840115	0.8729	0.864866	0.887103	0.417453	0.894607	0.968991	0.985168	0.897712	0.973395	0.956887	0.975573	0.982979	0.941242	0.98556	0.963611	0.958702	0.983016
MALT1_P406_R	0	0	0.180744	0.034799	0	0.0631655	0	0	0.00097852	0.0286692	0.00212637	0.12114	0.134816	0.0226809	0.0179466	0	0.00819393	0.00873927	0.0168404	0.0721476	0.0398155	0.0410447	0.0211842
MAP2K6_E297_F	0	0.0240377	0.00333144	0	0	0.0283873	0	0	0	0.00292432	0.0190985	0	0	0.0047093	0.0714932	0	0.0181659	0	0	0	0.0529522	0.0149998	0.0394092
MAP2K6_P297_R	0.120628	0.150857	0.0994829	0.0871221	0.11066	0.10086	0.0159635	0.0180836	0.0415607	0.0212168	0.0284926	0.0017008	0.00451746	0.00950515	0.0166947	0.0264649	0.135552	0.0358883	0.0470791	0.130942
MAP3K1_E81_F	0.163533	0.105391	0.275708	0.131182	0.218898	0.283071	0.0795765	0.131946	0.684793	0.0707075	0.111709	0.126093	0.153328	0.13232	0.130491	0.187537	0.0957528	0.19795	0.648985	0.159012	0.193357	0.195443	0.21587
MAP3K1_P7_F	0.126191	0.120335	0.268255	0.11621	0.400615	0.391221	0.0268173	0.276618	0.653141	0.11754	0.177087	0.158163	0.0411456	0.0220188	0.13998	0.0583541	0.0530816	0.0303468	0.678785	0.0489009
MAP3K8_P1036_F	0.833397	0.935222	0.817535	0.820498	0.872971	0.789322	0.691828	0.867355	0.949984	0.579162	0.889475	0.929589	0.684333	0.808194	0.840842	0.255704	0.258124	0.754891	0.957432	0.802979	0.822968	0.818617	0.605826
MAP3K9_E17_R	0.019362	0.00965872	0.0796147	0.0991504	0.113441	0.07735	0.167226	0.0323404	0.330726	0.026798	0.101257	0.0315047	0.0167009	0.0592943	0.0295065	0.566345	0.0435387	0.628948	0.344014	0.0540526	0.0808289	0.078516	0.32738
MAPK10_E26_F	0.638157	0.738864	0.660486	0.419019	0.726239	0.535568	0.432781	0.459687	0.861469	0.67084	0.85486	0.657251	0.57094	0.39573	0.885652	0.900577	0.988437	0.982791	0.974913	0.98667	0.593016	0.669554	0.966678
MAPK12_E165_R	0.032513	0.0446032	0.116125	0.0581821	0.049854	0.00552064	0.0587815	0.0175358	0.00855603	0.169691	0.0238657	0.0728067	0.0588112	0.100028	0.0611008	0.0104028	0.047252	0.0130773	0.0179358	0.0283812	0.0623636	0.11929	0.0365692
MAPK12_P416_F	0.0517492	0.0240844	0.0844197	0.135674	0.0940601	0.00817883	0.109345	0.0956097	0.975032	0.0446087	0.223397	0.0517684	0	0.00582781	0	0	0	0.0142588	0.234384	0
MAPK14_P327_R	0.0590909	0.056436	0.19865	0.109024	0.0842659	0.0847178	0.0839537	0.0802015	0.327693	0.0395269	0.0368967	0.349472	0.355689	0.275217	0.148564	0.11818	0.0421101	0.0697897	0.102842	0.00482512	0.44339	0.553367	0.482324
MAPK4_E273_R	0.804491	0.974106	0.785921	0.675392	0.772231	0.849203	0.669974	0.942865	0.817788	0.754747	0.989235	0.914952	0.91838	0.959047	0.943605	0.754179	0.989478	0.887061	0.866978	0.987801
MAPK9_P1175_F	0.982605	0.987852	0.976419	0.816227	0.954372	0.811956	0.717516	0.982582	0.985079	0.992011	0.990491	0.967483	0.988018	0.983509	0.989302	0.984239	0.990183	0.980773	0.986029	0.989992	0.892421	0.984809	0.986243
MAS1_P469_R	0.894676	0.97244	0.890658	0.914416	0.929627	0.924755	0.502649	0.888614	0.913022	0.824661	0.988194	0.900949	0.831695	0.702243	0.881056	0.893419	0.986209	0.946674	0.948394	0.9917	0.907449	0.926352	0.971592
MAS1_P657_R	0.953104	0.991874	0.954842	0.987879	0.991165	0.929191	0.867006	0.98786	0.987223	0.993094	0.991659	0.985225	0.973711	0.982826	0.989601	0.989336	0.991091	0.98737	0.990733	0.990997
MATK_P190_R	0.250909	0.500363	0.336195	0.272871	0.141887	0.232174	0.489041	0.343182	0.78192	0.0280902	0.807176	0.763009	0.0173648	0.13689	0.19504	0.104451	0.151283	0.0389558	0.518742	0.046127	0.169111	0.220247	0.0866108
MATK_P64_F	0.0422266	0.0026094	0.0500248	0.00515746	0.00553741	0.0385533	0	0.00493386	0	0.0178815	0.0185498	0.306973	0.0487848	0.0118359	0.0423136	0	0.00654869	0	0	0
MBD2_P233_F	0.702702	0.692085	0.637056	0.657097	0.267562	0.561894	0.439428	0.484473	0.148768	0.580784	0.854601	0.595542	0.849276	0.657537	0.708335	0.331354	0.719655	0.477851	0.393922	0.685109	0.565403	0.609914	0.521578
MC2R_E455_F	0.894832	0.991305	0.857754	0.75423	0.935118	0.820453	0.288829	0.988062	0.959956	0.992938	0.992517	0.986284	0.989887	0.986019	0.991075	0.9893	0.991945	0.987339	0.990367	0.990297	0.608404	0.689314	0.837555
MC2R_P1025_F	0.579351	0.685777	0.37554	0.357382	0.384047	0.385855	0.207183	0.25942	0.812164	0.19343	0.442707	0.491151	0.135726	0.411547	0.396145	0.364158	0.381616	0.902944	0.800849	0.976733
MCAM_P169_R	0.0210886	0.0206346	0.0880978	0.0448959	0.0468245	0.0791772	0.0511601	0.0148623	0.0351566	0.0540931	0.0175048	0.0317463	0.00217055	0.0074705	0.035427	0.0674707	0.0367655	0.119457	0.0647121	0.032004	0.127222	0.116528	0.0992826
MCAM_P265_R	0.29773	0.17175	0.25838	0.205919	0.177446	0.133709	0.184295	0.120557	0.21453	0.299149	0.129262	0.309925	0.167054	0.252217	0.173324	0.0576066	0.162781	0.112716	0.116568	0.222745
MCC_E23_R	0.0047588	0	0.00188039	0.00396909	0.0163582	0.00177889	0	0.00660988	0	0	0.0277465	0.0380337	0.15571	0.0131864	0.0214754	0	0	0	0	0.027621	0.00205324	0.0164226	0.0027621
MCC_P196_R	0	0	0	0	0	0	0	0	0	0	0	0	0	0	0	0	0	0	0	0
MCF2_E195_F	0.929683	0.914908	0.816085	0.778663	0.808814	0.791649	0.502643	0.524804	0.281142	0.328122	0.816968	0.825145	0.817119	0.723105	0.772689	0.681779	0.786202	0.823514	0.793562	0.986824	0.867617	0.800948	0.811942
MCF2_P1024_R	0.976351	0.975503	0.96967	0.965563	0.872516	0.902335	0.553336	0.79203	0.127203	0.974498	0.985297	0.924628	0.949824	0.854574	0.977809	0.230919	0.96359	0.372702	0.62979	0.980839
MCF2_P445_F	0.987323	0.987531	0.979671	0.900361	0.937831	0.950399	0.719132	0.894001	0.986365	0.929328	0.880871	0.965391	0.987172	0.929473	0.975187	0.983345	0.987261	0.982594	0.986648	0.989555
MCM2_P241_R	0.0141136	0.0632839	0.0238352	0.0114516	0.00464297	0.00514479	0	0.0234788	0.000658896	0.00784733	0.002293	0.0286212	0.0529487	0.0365353	0.013788	0	0.0657575	0	0.0115831	0.0258798	0.0783761	0.0597501	0.0824681
MCM2_P260_F	0.181317	0.174754	0.21829	0.162984	0.0973347	0.124335	0.0157797	0.0963118	0.0706077	0.0879597	0.22515	0.0893989	0.0132866	0.0326696	0.174447	0.0791328	0.215899	0.171631	0.0953726	0.159425
MCM6_E136_F	0.0427622	0.15298	0.0625099	0.0686109	0.0659767	0.0526537	0	0.0364254	0	0.0508888	0.0596068	0.0378953	0.176238	0.0563806	0.0511097	0.0430911	0.0306055	0.0520667	0.0238775	0.0851513	0.0636419	0.0585681	0.0469584
MDR1_seq_42_S300_R	0.0077081	0.000990813	0.0105714	0	0.00860447	0	0.00225351	0.605979	0.363805	0.682532	0.405656	0.144498	0.934812	0.904085	0.82228	0	0.0228807	0	0	0.000654411	0.00430404	0.607956	0.00470702
MDS1_E45_F	0.0358607	0.00490322	0.026858	0.0564039	0.025263	0.0583952	0.0796379	0.0398324	0.18444	0.0396043	0.096024	0.00516639	0	0	0.0176734	0	0.0226955	0.00502737	0.044146	0.0193418	0.041046	0.0478426	0.0182421
MECP2_E90_R	0.448689	0.0734032	0.199195	0.276232	0.247199	0.056463	0.0637945	0.485937	0.0620101	0.042047	0.186463	0.11574	0	0.322798	0.478572	0.04834	0.289206	0.0702125	0.136102	0.314072	0.219688	0.252592	0.169965
MECP2_P398_R	0.593833	0	0.0888076	0.331767	0.696243	0	0	0.30564	0	0.0616386	0.61259	0.289058	0	0.460167	0.618813	0	0	0	0.237668	0.60405
MEG3_E91_F	0.322425	0.333999	0.414281	0.222874	0.193663	0.259611	0.224695	0.42903	0.359305	0.101947	0.424705	0.829149	0.545841	0.175843	0.396485	0.204266	0.412019	0.285682	0.233082	0.435586	0.545132	0.646438	0.575945
MEG3_P235_F	0.835775	0.881781	0.838957	0.826408	0.762799	0.867831	0.646745	0.90259	0.823477	0.474391	0.92818	0.98415	0.992168	0.986027	0.989721	0.796059	0.936929	0.80494	0.73085	0.920039
MEST_E150_F	0.105334	0.154526	0.251247	0.363642	0.229293	0.228347	0	0.637376	0.216239	0.177222	0.242308	0.329987	0.0148776	0.098078	0.574031	0.0196585	0.0213372	0.0136158	0.306444	0	0.290336	0.377623	0.113738
MEST_P4_F	0.131712	0.367945	0.500524	0.701557	0.596244	0.579138	0.0117617	0.905589	0.716326	0.403268	0.250864	0.709278	0.0548072	0.147001	0.809605	0.128959	0.0395919	0.0491402	0.596136	0.0215419
MEST_P62_R	0.117509	0.339142	0.283712	0.390759	0.355125	0.358083	0.0314447	0.704612	0.278167	0.186576	0.27924	0.584304	0.0554929	0.109093	0.57862	0.0828035	0.0817647	0.0633628	0.273217	0.00849544
MET_E333_F	0.782092	0.48072	0.416386	0.431131	0.190139	0.362625	0	0	0.238216	0.00457769	0.0755288	0.0520977	0.121086	0.205797	0.0691515	0.230472	0.433918	0.202695	0.423718	0.621813	0.380442	0.0958069	0.382523
MFAP4_P10_R	0.33195	0.44357	0.372611	0.235367	0.174448	0.237721	0.141695	0.15868	0.184023	0.278382	0.198793	0.513389	0.0853709	0.189092	0.452325	0.16412	0.306837	0.131116	0.274195	0.204339	0.343652	0.218961	0.254158
MFAP4_P197_F	0.507972	0.601538	0.514941	0.395666	0.222818	0.255103	0.375724	0.0849404	0.23948	0.15368	0.106094	0.379339	0.0997766	0.15426	0.225755	0.434265	0.603697	0.1811	0.149065	0.0928441
MGMT_P272_R	0.0427313	0	0.00240888	0.00629425	0.0223097	0.00179214	0	0.00997312	0	0.0219888	0	0.0255604	0.00106595	0	0.0368069	0.028753	0.0199413	0	0	0	0.0346513	0.033081	0.0269268
MGMT_P281_F	0.124242	0.0525688	0.0687425	0.0734892	0.0438289	0.0248585	0.0218523	0.0677594	0.0247298	0.0353485	0.0532274	0.0760097	0.0321446	0.0531647	0.0915166	0.043169	0.0502194	0.0330131	0.0437304	0.0504421
MKRN3_E144_F	0.989296	0.99171	0.938093	0.986665	0.941489	0.886953	0.594862	0.708345	0.154064	0.686661	0.833832	0.550587	0.19123	0.368691	0.90478	0.83761	0.990314	0.985881	0.882152	0.992009	0.92124	0.566505	0.949776
MKRN3_P108_F	0.985503	0.985835	0.961367	0.980923	0.933604	0.889085	0.831973	0.606106	0.0879786	0.723852	0.877379	0.657337	0.274569	0.489236	0.949434	0.960232	0.986076	0.975359	0.899926	0.988204
MKRN4_E249_R	0.987656	0.987582	0.989361	0.933142	0.988892	0.907042	0.671772	0.923292	0.981485	0.6931	0.990903	0.981842	0.227864	0.982751	0.989507	0.984017	0.988495	0.98243	0.989374	0.991604	0.879044	0.914627	0.985173
MKRN4_P1320_R	0.972132	0.987852	0.904117	0.888838	0.987227	0.780873	0.320134	0.985301	0.977132	0.991412	0.992371	0.956875	0.988608	0.98308	0.988506	0.978986	0.987994	0.971778	0.985766	0.991285
MLF1_E243_F	0.115297	0.158181	0.149791	0.122704	0.0740987	0.0481323	0.116613	0.477354	0.283364	0.298429	0.423389	0.187209	0.889025	0.941799	0.112192	0.060007	0.0755639	0.0774296	0.0593013	0.153877	0.0620089	0.378375	0.0455981
MLF1_P97_F	0	0	0.0161205	0.0149289	0.00911852	0.0431395	0	0.372238	0.132799	0.0400959	0.195002	0.00564298	0.866585	0.828875	0	0	0.00873945	0.0173666	0	0.00369637
MLH1_P381_F	0.0235576	0	0.0115662	0.00156036	0.0102642	0.0271114	0.00358437	0.00717115	0.00114483	0.00447868	0.0320551	0.00088488	0.00114992	0.00468665	0.0105084	0	0.0184358	0.00680657	0.00381746	0	0.011092	0.00775996	0.00581197
MLH3_E72_F	0	0	0	0.00671882	0.0144545	0	0	0.0812346	0	0	0	0.00141655	0	0	0.00152846	0.0377734	0.0577421	0	0	0.00871286	0.0163351	0.0115248	0.0209113
MLH3_P25_F	0.0242577	0.0283636	0.0357427	0.0406215	0	0.0108515	0.0676812	0.0246901	0	0.0110059	0.0284377	0.0267412	0	0.00273995	0.00660279	0.043633	0.0139378	0.00578075	0.00728487	0.0342483
MLLT3_E93_R	0	0	0	0	0	0.00457102	0	0	0	0	0	0	0	0	0	0	0	0	0	0	0.000653003	0	0
MLLT4_P1400_F	0.00857116	0.0503257	0.0663781	0.00668754	0.00998021	0.000145303	0.00520375	0.0058623	0.0529832	0.0161953	0.0584515	0	0.0122635	0	0.0195742	0.0261117	0.0152247	0.00675354	0.0280749	0.0112661	0.0210417	0.0206663	0.0174862
MLLT6_P957_F	0	0	0	0.029105	0.0778491	0.0517597	0	0	0.0371737	0.0220791	0	0.00614187	0.238197	0.0124708	0	0	0.0218912	0	0	0	0.0226734	0.0395078	0.00437825
MME_E29_F	0	0.0552275	0.0362487	0.0239977	0	0.0476295	0	0	0	0	0.143213	0.0510654	0	0	0	0.0017433	0	0	0.00339991	0	0.0116502	0.104126	0.00513238
MME_P388_F	0	0	0	0	0	0	0	0	0.339986	0	0.111389	0.023171	0.608203	0.273249	0.115747	0	0	0.0461805	0	0
MMP1_P397_R	0.988831	0.993058	0.992755	0.98471	0.991001	0.97695	0.94806	0.987078	0.98991	0.993192	0.993153	0.982574	0.990942	0.985069	0.991499	0.989304	0.991614	0.985798	0.989842	0.991833	0.977595	0.988872	0.990848
MMP1_P460_F	0.991502	0.992478	0.994873	0.989734	0.991798	0.988357	0.862227	0.988944	0.99291	0.97219	0.993014	0.988306	0.992841	0.987281	0.99305	0.991914	0.992635	0.990441	0.991886	0.993216
MMP10_E136_R	0.747216	0.724646	0.595315	0.43177	0.201629	0.680472	0.278492	0.152437	0.343801	0.19938	0.16927	0.169426	0.357185	0.255643	0.506563	0.455037	0.571166	0.566786	0.308787	0.686448	0.522791	0.269213	0.517645
MMP14_P13_F	0.758353	0.815443	0.852095	0.753026	0.583617	0.624941	0.643463	0	0.736342	0.0342114	0.0304249	0.153698	0.0323512	0	0.0491515	0.0771613	0.0471868	0.506615	0.717213	0.440069	0.539028	0.0861172	0.293047
MMP14_P208_R	0.486095	0.608463	0.499028	0.311807	0.228141	0.256459	0.125464	0.00867536	0	0	0.0841076	0.0919154	0.0358558	0.0307416	0.0904003	0.0418328	0.0836956	0.15329	0.382124	0.481281
MMP19_E274_R	0.907628	0.985896	0.928725	0.776676	0.872918	0.951777	0.65486	0.887481	0.900634	0.942132	0.987728	0.961214	0.927032	0.974741	0.984439	0.968251	0.988975	0.985182	0.989174	0.990249	0.748709	0.929282	0.956802
MMP19_P306_F	0.705022	0.820457	0.632446	0.563632	0.737162	0.652709	0.292016	0.819624	0.956526	0.930834	0.990943	0.951538	0.907585	0.899803	0.846253	0.820412	0.946453	0.958796	0.933648	0.986877
MMP2_E21_R	0.00746651	0.0142008	0.105361	0.0238783	0.00887876	0.0398867	0	0	0	0.00864673	0	0.0488904	0	0.0179802	0.083202	0	0	0.0063005	0	0.00248012	0.0285535	0.0601422	0.0876906
MMP2_P197_F	0.0035527	0.0210789	0.0380917	0.0230951	0.0112887	0.0287259	0.0319807	0.0235971	0.0185215	0.0106473	0.103371	0.0527177	0.0186505	0.048313	0.0846642	0.0987126	0.180593	0.0181706	0.0260753	0.00456616
MMP2_P303_R	0.00558885	0.00227287	0.0633551	0.00105045	0.0759666	0.0364826	0.0574217	0.132704	0.170785	0.0165378	0.316681	0.0966956	0.0134966	0.0545751	0.122736	0.310068	0.529884	0	0.130106	0.00840213
MMP3_P16_R	0.928234	0.99004	0.966353	0.827538	0.762421	0.916528	0.824879	0.918557	0.979948	0.779898	0.98699	0.796615	0.807393	0.956324	0.987609	0.805052	0.966025	0.983504	0.987073	0.989385	0.901081	0.909176	0.938481
MMP3_P55_F	0.921889	0.96513	0.920142	0.919375	0.850247	0.98172	0.840634	0.898293	0.849874	0.841459	0.931249	0.937177	0.913607	0.984758	0.977069	0.852798	0.936068	0.954625	0.933996	0.976287
MMP7_E59_F	0.485742	0.574863	0.433533	0.352469	0.128759	0.363553	0.256526	0.43859	0.151843	0.473273	0.23888	0.612924	0.629803	0.574202	0.52162	0.0346715	0.127639	0.0937319	0.249526	0.118855	0.598204	0.63724	0.498715
MMP7_P613_F	0.857802	0.943719	0.842125	0.794071	0.822477	0.897708	0.621505	0.739971	0.720647	0.761142	0.717478	0.916015	0.843546	0.970438	0.885469	0.853218	0.894448	0.869037	0.863882	0.882139
MMP8_E89_R	0.931852	0.984426	0.984865	0.941903	0.957098	0.945862	0.855188	0.977155	0.985131	0.93522	0.987473	0.946529	0.987462	0.975352	0.987162	0.769238	0.923593	0.947386	0.98123	0.832021	0.943028	0.972685	0.890693
MMP9_E88_R	0.889237	0.937859	0.839194	0.84143	0.96392	0.847824	0.6118	0.978915	0.9859	0.97431	0.953661	0.979411	0.988115	0.98189	0.976263	0.841717	0.988221	0.868033	0.934488	0.98535	0.485713	0.728999	0.436237
MMP9_P189_F	0.656605	0.575648	0.498426	0.450629	0.649599	0.818624	0.108878	0.751014	0.651218	0.751197	0.955382	0.985037	0.940029	0.918317	0.950584	0.484978	0.706201	0.242828	0.308089	0.125753
MMP9_P237_R	0.0749102	0.0798648	0.0117094	0.0115792	0.142571	0.109375	0.0802885	0.222607	0.0267015	0.182591	0.136295	0.506491	0.810676	0.435184	0.454182	0.00919094	0.0286547	0.00437798	0	0.0156725
MOS_E60_R	0.193776	0.199355	0.170202	0.135795	0.250753	0.138078	0.0216976	0.612527	0.276207	0.840091	0.41584	0.0648423	0.94005	0.747809	0.740441	0.013399	0.0698029	0.0560064	0.0216893	0.0819714	0.292528	0.424095	0.31462
MOS_P27_R	0.0335505	0.0365196	0.0446034	0.0315332	0.0166833	0.144735	0.0206541	0.0172127	0.0867985	0.102272	0.217066	0.00732301	0.229366	0.107228	0.204094	0.00274695	0.0913012	0.0286501	0.0384988	0.0607413
MOS_P746_F	0.696041	0.763326	0.654806	0.622625	0.943705	0.575611	0.449041	0.641881	0.691232	0.503908	0.971962	0.349368	0.641337	0.259815	0.509603	0.698064	0.920794	0.80861	0.893911	0.933115
MPL_P62_F	0.771215	0.905283	0.8261	0.866121	0.957872	0.922656	0.57242	0.894062	0.984194	0.990382	0.99133	0.974467	0.924198	0.979762	0.952682	0.731996	0.92224	0.531502	0.782156	0.243594	0.573777	0.778786	0.568318
MPL_P657_F	0.358091	0.527185	0.320099	0.158018	0.341853	0.172386	0.333573	0.497828	0.463549	0.53556	0.699445	0.515024	0.856372	0.629127	0.572588	0.307052	0.440104	0.564915	0.566918	0.592701
MPO_E302_R	0.823236	0.907665	0.77229	0.749993	0.855962	0.880149	0.600786	0.98701	0.89018	0.983901	0.993353	0.985061	0.926187	0.974992	0.982957	0.764204	0.948739	0.879153	0.798587	0.644652	0.447785	0.722182	0.467383
MPO_P883_R	0.0746235	0.0634539	0.160999	0.108547	0.0585982	0.153086	0.0596068	0.436734	0.151459	0.3907	0.403206	0.618122	0.818324	0.456916	0.555803	0.185964	0.368979	0.0346039	0.0434792	0.00547262
MSH2_P1008_F	0.891463	0.915144	0.822576	0.809015	0.862611	0.885601	0.462919	0.849264	0.458042	0.354025	0.806577	0.372537	0.130607	0.269201	0.622683	0.585208	0.808243	0.665662	0.862387	0.882438	0.807047	0.482867	0.760788
MSH3_E3_F	0.93049	0.983599	0.953999	0.858529	0.880903	0.921072	0.832883	0.919928	0.684532	0.865214	0.925517	0.0238197	0.707039	0.930777	0.958737	0.856558	0.986179	0.909521	0.839425	0.96039	0.771559	0.633053	0.783561
MSH3_P13_R	0.745994	0.767523	0.696727	0.628831	0.614459	0.628461	0.358355	0.586539	0.414681	0.543243	0.650117	0.0347968	0.547561	0.594397	0.741958	0.578222	0.755408	0.592107	0.617627	0.740171
MSSK1_seq_27_S45_F	0.861782	0.935292	0.794588	0.808029	0.947311	0.813553	0.608194	0.809629	0.83621	0.98937	0.990076	0.980154	0.980549	0.983588	0.944186	0.831477	0.887162	0.984834	0.988221	0.990066	0.824107	0.93922	0.936352
MST1R_E42_R	0.492011	0.642619	0.705107	0.504705	0.889466	0.740861	0.165072	0.953668	0.987835	0.517495	0.957452	0.689617	0.943704	0.914697	0.765108	0.230735	0.252086	0.784432	0.920689	0.836648	0.578969	0.724714	0.4877
MST1R_P392_F	0.0151326	0.0632251	0.445511	0.504957	0.799327	0.56141	0.229839	0.864504	0.655341	0.135527	0.804173	0.14324	0.727695	0.724087	0.765589	0.0390221	0.0329682	0.0237091	0.568723	0
MST1R_P87_R	0.829915	0.808828	0.764845	0.748126	0.877247	0.834306	0.535846	0.846346	0.868387	0.283217	0.850286	0.480176	0.855672	0.8689	0.79043	0.439616	0.635397	0.805417	0.871091	0.874961
MT1A_E13_R	0.110977	0.166105	0.122707	0.120877	0.0486277	0.267605	0.0131492	0.387823	0.147137	0.0420522	0.340455	0.0151823	0.172289	0.0182206	0.0481197	0.0653952	0.0970618	0.0339962	0.0934002	0.051321	0.207072	0.342916	0.181669
MT1A_P49_R	0	0	0.0191188	0	0	0.00379837	0	0.402279	0	0	0.184925	0	0.0370597	0	0	0.012541	0.00143897	0	0	0
MT1A_P600_F	0.355851	0.357149	0.466454	0.379123	0.851957	0.774632	0.290371	0.793613	0.905546	0.545477	0.983683	0.877068	0.805192	0.829442	0.694411	0.64543	0.867495	0.090097	0.673378	0.0934838
MTA1_P478_F	0.129133	0.10342	0.0438914	0.153493	0.0617762	0.122421	0.00712583	0.0137231	0.00283741	0.0885448	0.0235396	0.104216	0.10964	0	0.124497	0.0299451	0.097385	0.0482029	0.0604412	0.0430728	0.0887513	0.0583747	0.0558094
MUC1_E18_R	0.713722	0.761446	0.730014	0.681512	0.957017	0.682108	0.193754	0.944319	0.943406	0.657432	0.97553	0.911736	0.953162	0.909035	0.961061	0.611141	0.699297	0.374002	0.791341	0.356021	0.436438	0.655464	0.353853
MUC1_P191_F	0.0958545	0.224827	0.319777	0.256516	0.29921	0.0666079	0.127764	0.517362	0.574581	0.0806637	0.431051	0.403311	0.38185	0.387932	0.454987	0.0336026	0.0379002	0.0630339	0.569336	0.00285444
MUSK_P308_F	0.913276	0.920556	0.788351	0.909527	0.889054	0.86491	0.700054	0.966062	0.923046	0.918757	0.972476	0.804866	0.927983	0.982722	0.959875	0.675523	0.914677	0.897614	0.880464	0.968158	0.855104	0.931973	0.867287
MXI1_P1269_F	0.577931	0.720815	0.565838	0.532195	0.549297	0.824909	0.2922	0.844517	0.443102	0.493111	0.38625	0.441161	0.773184	0.932008	0.794261	0.335284	0.577772	0.682663	0.537796	0.720922	0.30025	0.336363	0.289785
MXI1_P75_R	0.0194925	0.0161194	0.0239208	0.0517687	0.0156668	0.00920898	0.00413535	0.0191698	0.00735502	0.0334971	0.0788978	0.0155558	0.0306922	0.0292202	0.0598193	0	0.0232026	0.00594724	0.00816244	0.00610437
MYB_P673_R	0.0605928	0.0703586	0.0936655	0.042162	0.0558876	0.00329756	0.0366632	0.0123223	0.134652	0.093441	0.0910594	0.00376936	0.069209	0.00185492	0.0909584	0.0652101	0.0826477	0.0378883	0.0519123	0.0958421	0.0518039	0.0621583	0.0667001
MYBL2_P211_F	0.0181032	0.019668	0.0298161	0.0189609	0.0204163	0.040972	0.0125234	0.0461581	0.00961642	0.0341556	0.0173903	0.00633005	0.0133981	0.00111698	0.0463132	0	0.0221254	0.0080186	0.00995812	0.0273501	0.0385194	0.0845789	0.0312947
MYBL2_P354_F	0.0543435	0.111035	0.0558428	0.0639716	0.0489341	0.0443463	0.000338245	0.00740386	0.0656805	0.0844327	0.020446	0.241924	0.497061	0.141999	0.119837	0.0474751	0.0230286	0.0561691	0.0420531	0.0767689
MYCL1_P502_R	0.0457226	0.0123919	0.062695	0.00949715	0.01423	0.0786326	0.00418671	0.0135941	0.360275	0.0114886	0.136958	0.121283	0.59072	0	0.00462346	0	0.0339494	0.0324609	0.185517	0.0245169	0.0324794	0.154868	0.0552889
MYCL2_E44_R	0.650543	0.0410082	0.225543	0.399683	0.335378	0.216308	0.095865	0.665174	0.767563	0.0431177	0.767605	0.388029	0.927469	0.951859	0.883091	0.0268865	0.0425044	0.0126384	0.51483	0.480542	0.364869	0.673121	0.19572
MYCL2_P19_F	0.686586	0.0960852	0.374167	0.463708	0.638687	0.64529	0.239316	0.755663	0.563945	0.167234	0.560396	0.396767	0.989122	0.984919	0.957989	0.0131385	0.0958148	0.00585619	0.150731	0.614262
MYCN_E77_R	0.088022	0.0469664	0.0485815	0.047472	0.0239538	0.0330885	0.0110336	0.0132144	0.0142413	0.0263091	0.021598	0.0232191	0.010409	0.00870627	0.0270995	0.014646	0.0577937	0.00941399	0.0310309	0.0608253	0.0213656	0.00904979	0.0181162
MYCN_P464_R	0	0	0	0	0	0	0	0	0	0	0	0	0	0	0	0	0	0.00745179	0	0
MYH11_P22_F	0	0	0.0498495	0.0496879	0.00943657	0.216125	0	0	0.106004	0	0.0878048	0.0367139	0.599272	0.274408	0	0.0267624	0.00789202	0	0	0	0.0249455	0.123322	0.00818893
MYH11_P236_R	0	0	0	0.024138	0	0	0	0	0.163279	0	0.199973	0.0779551	0.181373	0.118539	0.127822	0.0457113	0	0.00152358	0	0
MYLK_E132_R	0.207916	0.131076	0.139076	0.108402	0.116849	0.0689742	0.0960085	0.11929	0.0557328	0.058693	0.156823	0.145422	0.0373037	0.0631383	0.218524	0.0966777	0.251281	0.148778	0.0680741	0.213171	0.120533	0.105709	0.159179
MYLK_P469_R	0.100812	0.120328	0.171609	0.0858616	0.0449887	0.164464	0.131092	0.0914514	0.340785	0.0620242	0.043095	0.113689	0.0940917	0.0521187	0.0391664	0.167747	0.255793	0.0438596	0.243647	0.102757
MYOD1_E156_F	0.0444207	0.101745	0.103969	0.0701654	0.0207603	0.0230555	0.00736075	0.22841	0.150573	0.617512	0.10008	0.528743	0.937956	0.723039	0.353891	0.0215452	0.0512617	0.0305215	0.0201353	0.0391142	0.0639863	0.4532	0.0162578
MYOD1_P50_F	0.0194288	0.0324502	0.102941	0.0194103	0.205516	0.0688044	0.0757803	0.275176	0.305432	0.544873	0.128328	0.438657	0.979336	0.334541	0.604652	0	0	0	0	0
NAT2_P11_F	0.92279	0.918451	0.848535	0.739344	0.87977	0.760332	0.426366	0.805908	0.985701	0.667794	0.964796	0.664249	0.964747	0.839044	0.874541	0.986571	0.98895	0.98688	0.987801	0.990012	0.785084	0.845847	0.988043
NBL1_E205_R	0.940401	0.990171	0.889855	0.849037	0.866099	0.750479	0.669405	0.835477	0.82667	0.571271	0.96249	0.659744	0.339003	0.434555	0.707592	0.619522	0.860324	0.975322	0.987984	0.99104	0.679075	0.581701	0.802614
NBL1_P24_F	0.499398	0.761415	0.617491	0.421524	0.687033	0.332315	0.232429	0.548144	0.597929	0.340508	0.98281	0.337809	0.539753	0.14194	0.481527	0.238795	0.544818	0.897665	0.924509	0.986163
NCL_P1102_F	0.936434	0.979486	0.933379	0.861343	0.930782	0.949155	0.742446	0.9789	0.900458	0.837139	0.957623	0.984712	0.953288	0.934299	0.750752	0.936512	0.990177	0.988471	0.989126	0.993113	0.458058	0.469655	0.495947
NCL_P840_R	0.0271318	0.00690158	0.0154689	0.00772833	0.00608271	0.0115855	0.00488322	0.00746043	0.00519926	0.0107381	0.0068029	0.145704	0.00746807	0.00794113	0.0260005	0	0.0171876	0.0132263	0.0126936	0.0189618
NDN_E131_R	0.82331	0.865408	0.773941	0.761923	0.781957	0.810636	0.595221	0.845902	0.452238	0.561752	0.860339	0.711812	0.546048	0.466536	0.766693	0.505608	0.868806	0.684443	0.658791	0.810897	0.830744	0.794946	0.82952
NDN_P1110_F	0.973847	0.990245	0.922583	0.928375	0.885084	0.889378	0.628506	0.886911	0.827239	0.983714	0.949801	0.971959	0.989851	0.982451	0.915888	0.874727	0.972519	0.986414	0.942659	0.99034
NEFL_E23_R	0.415476	0.422794	0.72376	0.84129	0.908902	0.884206	0.989783	0.932248	0.996208	0.828269	0.847259	0.960539	0.95569	0.987109	0.888494	0.980401	0.646952	0.968829	0.965925	0.289928	0.393863	0.828806	0.386254
NEFL_P209_R	0.0235171	0.0366983	0.171337	0.0593371	0.0161969	0.0140014	0.00677719	0.619165	0.513307	0.881689	0.479252	0.721337	0.931357	0.954646	0.764324	0	0.00936376	0.00114458	0	0
NEO1_P1067_F	0.0238992	0	0.0646147	0	0	0.140871	0	0.00530216	0	0	0	0	0	0	0.00720011	0	0	0	0	0.0275851	0.0327692	0.00156278	0.00551702
NES_P239_R	0.193599	0.140967	0.16531	0.058965	0.00423761	0.159133	0.145753	0.0813778	0.329069	0.0729396	0.0732435	0.0193564	0.0933987	0.0390474	0.232523	0.0639681	0.1105	0.102989	0.257876	0.229771	0.123995	0.117619	0.153021
NEU1_P745_F	0.0253584	0.0469662	0.0222022	0.064586	0	0	0	0.083587	0	0.0328038	0.059565	0.54713	0.414409	0.223857	0.0824323	0.0100746	0.0510716	0.000674623	0.021425	0.0243018	0.0227304	0.180473	0.0215095
NFKB1_P336_R	0.083328	0.647881	0.304167	0.026707	0.0113487	0.0896518	0.00582662	0.0371325	0.00583782	0.326407	0.0111467	0.011321	0.400368	0.210881	0.0798926	0.0457959	0.0984709	0.0739679	0.0339233	0.0419805	0.238075	0.419689	0.151143
NFKB1_P496_F	0.427877	0.281283	0.346052	0.246002	0.156297	0.706189	0.000436536	0.743959	0.529385	0.94427	0.388096	0.418821	0.984476	0.980594	0.642442	0.0817584	0.164274	0.270157	0.274389	0.426717
NFKB2_P709_R	0.0159186	0.0335645	0.0469325	0.0140947	0.025272	0.0514163	0.00387957	0.0181695	0.00424731	0.059123	0.106975	0.0179354	0.0194682	0.0594545	0.0862477	0.000465043	0.0111577	0.0125561	0.0138785	0.0285186	0.0272969	0.0464525	0.0133152
NGFB_E353_F	0.0430123	0.0371709	0.0207009	0.00258049	0.00252627	0.0243809	0	0	0	0	0.0170447	0.0240294	0	0.0120153	0	0.00983765	0.0224067	0	0	0.0360528	0.0805056	0.09714	0.0917074
NGFB_P13_F	0.148211	0.210089	0.260917	0.00296733	0.202847	0.0716149	0.100061	0.116722	0.200294	0.317152	0.277354	0.0655241	0.247052	0.0221827	0.254869	0.127114	0.272218	0.0670562	0.17181	0.210578
NGFR_E328_F	0.032023	0.0578002	0.0714899	0.019425	0	0.0813118	0	0.0130445	0	0.0070188	0	0	0.0694254	0.0108171	0.0452948	0	0.0121323	0	0.0149214	0.0233266	0.120587	0.206635	0.111931
NGFR_P355_F	0.131483	0.110815	0.281617	0.205207	0.257665	0.368935	0.0704431	0.36688	0.705148	0.275599	0.415634	0.23034	0.452259	0.355014	0.359681	0.222554	0.222541	0.0648657	0.441529	0.117444
NID1_P677_F	0.904895	0.990199	0.824201	0.698687	0.891303	0.903986	0.614488	0.876782	0.987871	0.937121	0.992592	0.983435	0.991948	0.984722	0.880317	0.782381	0.927552	0.986278	0.989868	0.989936	0.88	0.956909	0.960623
NID1_P714_R	0.96848	0.990438	0.938514	0.873672	0.974064	0.91871	0.82837	0.954479	0.988617	0.85265	0.992807	0.97632	0.964072	0.972901	0.973908	0.973057	0.989658	0.988057	0.98938	0.990065
NKX3-1_P146_F	0.00143178	0	0.0122434	0.00408205	0.00255557	0.0514744	0.00165037	0.00965063	0.0345555	0.0275253	0	0.0115376	0	0.0261105	0.0056394	0	0.0182521	0.0150747	0.00920127	0	0.495411	0.501177	0.498791
NKX3-1_P871_R	0.989275	0.989985	0.99204	0.98676	0.987215	0.984402	0.932641	0.986568	0.987302	0.991909	0.991419	0.981249	0.992254	0.984282	0.988833	0.988359	0.991646	0.9849	0.989466	0.991012
NNAT_P544_R	0.905437	0.919639	0.863591	0.881711	0.914107	0.840175	0.694908	0.987621	0.979023	0.993924	0.992475	0.98289	0.99293	0.985822	0.991178	0.816279	0.96851	0.809041	0.882578	0.935074	0.859938	0.988233	0.882296
NOS2A_E117_R	0.961685	0.991218	0.901946	0.902603	0.988721	0.910316	0.75226	0.831784	0.988586	0.835286	0.991625	0.983626	0.943779	0.982206	0.933091	0.967293	0.990793	0.983231	0.989572	0.992159	0.8041	0.678083	0.903252
NOS2A_P288_R	0.813883	0.841616	0.643435	0.667881	0.607635	0.693481	0.58072	0.369926	0.622349	0.323051	0.671136	0.449682	0.118647	0.311772	0.492776	0.772533	0.871938	0.834392	0.715304	0.915303
NOS3_P38_F	0.823582	0.932676	0.744472	0.951196	0.820237	0.771792	0.66002	0.881654	0.682607	0.803674	0.976505	0.846034	0.528534	0.810291	0.896419	0.340082	0.889065	0.896542	0.899164	0.975945	0.814854	0.803215	0.80016
NOTCH1_E452_R	0	0	0.00132607	0	0	0	0	0	0.0274506	0	0.0156592	0	0.388398	0	0	0	0	0	0	0	0.0229899	0.12599	0.0138553
NOTCH1_P1198_F	0.0264353	0.0354896	0.124258	0.0759077	0	0.0148378	0.0436035	0	0.0650647	0.104906	0.0626503	0.150943	0.618656	0.453551	0.128554	0	0	0.0730746	0	0.0654779
NOTCH2_P312_R	0	0.00140385	0.000373407	0.00055524	0	0	0.000254924	0	0	0	0	0	0	0	0.000632797	0	0.00171581	0	0	0	0.000369632	7.90996e-05	0.000343162
NOTCH3_E403_F	0.0818231	0.0142565	0.146021	0.0407967	0.0030987	0.0392163	0.00849111	0.0103007	0.00705968	0.0280877	0	0.0672518	0.00458622	0.00896872	0.042925	0.0225243	0.0738972	0.00645402	0.0123652	0.0388465	0.104993	0.134125	0.169283
NOTCH3_P198_R	0.24013	0.312705	0.276454	0.101768	0.0557405	0.143409	0.00599956	0.131138	0.917803	0.163198	0.376788	0.147832	0.020592	0.123117	0.0963525	0.26788	0.16805	0.0893481	0.660232	0.353235
NOTCH4_E4_F	0.572159	0.565783	0.448252	0.462043	0.668083	0.56972	0.192019	0.469201	0.790051	0.700554	0.766883	0.800967	0.865058	0.853144	0.78779	0.0769751	0.106084	0.30539	0.325436	0.0997483	0.544503	0.812411	0.546376
NOTCH4_P938_F	0.603592	0.700545	0.621087	0.501423	0.679125	0.709524	0.329694	0.689106	0.894802	0.84627	0.988092	0.873925	0.914563	0.894036	0.864132	0.946239	0.987639	0.825641	0.805922	0.984687
NPR2_P1093_F	0.95039	0.974746	0.963124	0.94204	0.84832	0.854552	0.888898	0.322338	0.814398	0.528011	0.59297	0.73058	0.69006	0.290294	0.524678	0.605988	0.756471	0.826384	0.924991	0.93729	0.528068	0.294352	0.438542
NPR2_P618_F	0.200449	0.237365	0.16683	0.2003	0.0228634	0.133405	0.00967552	0.0289029	0.0203082	0.0248181	0.0333175	0.0514919	0.0261012	0.00476659	0.0265944	0.0219459	0.0731644	0.112493	0.0890082	0.0376864
NPY_E31_R	0.398733	0.552016	0.457247	0.381008	0.370823	0.280347	0.281773	0.646414	0.359637	0.910455	0.747523	0.938004	0.956082	0.975962	0.675843	0.299973	0.473604	0.289483	0.285609	0.608732	0.15796	0.693553	0.140344
NPY_P295_F	0.00218526	0.0402919	0.0554128	0.0326231	0.0423722	0.28874	0.0082088	0.76694	0.54946	0.99395	0.575117	0.982333	0.991614	0.980254	0.703635	0.0189991	0.0615547	0.00364569	0.00941273	0.0169545
NPY_P91_F	0.0182446	0.0089853	0.048018	0.0355272	0.00772965	0.00227283	0.00459312	0.362096	0.149541	0.701759	0.16547	0.755088	0.782975	0.74319	0.231927	0	0.00867608	0.00500167	0.0114817	0.0120335
NQO1_E74_R	0.0353082	0.0386998	0.0335844	0.0274418	0.0196902	0.0160123	0.0205659	0.0299281	0.0208539	0.0326357	0.031104	0.0184876	0.0536378	0.0153142	0.0365549	0.0196224	0.058982	0.0163025	0.0229074	0.0308059	0.0246705	0.0481528	0.014862
NQO1_P345_R	0.0050614	0	0.0638266	0.0262769	0.00033516	0.00578671	0.0527969	0.0233412	0	0.00613394	0	0.130912	0.205431	0.133857	0.0322536	0	0	0	0	0
NR2F6_E375_R	0.0611435	0.0557183	0.116465	0.0742225	0.0237393	0.049387	0.00195418	0.0928284	0.0699123	0.109504	0.138343	0.0239854	0.0438973	0.025813	0.0646201	0	0.0561364	0.0286615	0.0942667	0.0591446	0.0546614	0.071113	0.0476418
NRAS_P103_R	0.0167123	0	0	0	0	0	0	0.00581772	0	0.00184485	0.00928646	0	0	0	0.0269111	0	0.0188557	0	0	0	0.0103884	0.00502586	0.00254646
NRAS_P12_R	0	0.0527969	0	0	0	0.075928	0	0	0.0224052	0	0	0.0137554	0	0	0.000393041	0	0.00660885	0	0	0
NRG1_E74_F	0.000506379	0.0883169	0.0381349	0.0294483	0.0361441	0.0330289	0	0.122974	0.025331	0.0316249	0.0652345	0.000377749	0.00444738	0.0221417	0.000184147	0	0.0745238	0.0111438	0.0144367	0.0137848	0.0322256	0.0340395	0.0227778
NRG1_P558_R	0.052355	0.0858075	0.0943148	0	0.0555082	0.0466556	0	0	0	0	0.035887	0.00778555	0	0.000831021	0	0	0.021992	0.0137378	0	0.0346474	0.0478059	0.00556295	0.0140754
NTRK1_E74_F	0.987419	0.861629	0.983555	0.978686	0.988705	0.793178	0.869752	0.983984	0.978287	0.986495	0.989573	0.670556	0.989114	0.98299	0.986596	0.9894	0.894677	0.984567	0.899384	0	0.923275	0.945949	0.753605
NTRK2_P10_F	0.0165279	0.0132215	0.0332884	0.0118886	0.00267551	0.00102661	0.0115214	0.00948062	0.34946	0.0141154	0.0598039	0.00153774	0.523592	0	0.0203491	0	0.016673	0.016644	0.00204523	0.00851572	0.0106272	0.126811	0.00438779
NTRK2_P395_R	0.020593	0	0.0152036	0	0	0.0228347	0	0	0.319934	0	0	0	0.657576	0	0.0731283	0	0	0	0	0
NTRK3_E131_F	0.0133859	0.0053876	0.0244817	0.0249569	0	0.00198409	0.00220301	0.296681	0.303007	0.0301254	0.250527	0.00221172	0.952323	0.148617	0.281543	0	0.0162285	0	0	0	0.00800285	0.325922	0.0131093
NTRK3_P636_R	0	0.000523904	0	0.00139954	0	0	0.0477366	0.361757	0.0880572	0.113147	0.309586	0.0252386	0.954098	0.373715	0.32428	0.049193	0	0.09624	0.0349781	0
NTRK3_P752_F	0	0.0157344	0.00429814	0.025968	0	0	0	0.432042	0.200222	0.270749	0.138262	0.0125988	0.935361	0.612047	0.405925	0	0	0	0	0
NTSR1_E109_F	0	0	0	0	0	0.0010518	0	0.264566	0.134577	0.562951	0.0960191	0.721494	0.934098	0.801378	0.310309	0	0	0	0	0	0.0388551	0.622503	0.0240868
NTSR1_P318_F	0.0455826	0.161326	0.103289	0.041226	0.0924648	0.0753455	0.0236865	0.846165	0.31054	0.953545	0.30411	0.981711	0.973938	0.981472	0.783173	0.0641981	0.0441748	0.0586307	0.0527714	0.0210932
OAT_P465_F	0.157366	0.266766	0.258033	0.189524	0.195379	0.119389	0.0555847	0.170857	0.124573	0.341432	0.381712	0.256139	0.203089	0.62994	0.581875	0.111836	0.163568	0.160938	0.123374	0.368992	0.177434	0.336202	0.185742
ODC1_P424_F	0	0.00200859	0.00243948	0.0185409	0	0.0297873	0.0527624	0.0212422	0	0	0	0	0	0	0	0	0.0140962	0	0	0	0.015077	0.00265528	0.00281923
OGG1_E400_F	0.50036	0.661616	0.563538	0.385057	0.132789	0.426068	0.19564	0.0520014	0.0077694	0.0390245	0.100524	0.106279	0.117601	0	0.135914	0.14324	0.232164	0.412868	0.29995	0.638627	0.409295	0.0698892	0.34537
ONECUT2_E96_F	0.0529357	0.0629298	0.020521	0.0374566	0.00504995	0.0535776	0.00932734	0.0171707	0.00353055	0.0359329	0.00765285	0.00478929	0.0319792	0	0.0277653	0.0113663	0.0697079	0	0.0291105	0.0307292	0.0296422	0.0123155	0.0176894
ONECUT2_P315_R	0.0302058	0.0365354	0.0496852	0	0	0.0567664	0	0	0	0	0	0.0427931	0	0.00669589	0.0187388	0.0290119	0	0.006968	0	0
OPCML_E219_R	0.0326619	0.0861425	0.0963216	0.0418148	0.122199	0.066469	0.0169931	0.00108896	0.0381837	0.684416	0.652852	0.102682	0.185501	0.526896	0.275197	0.00700949	0.073153	0.031439	0.0360789	0.0500625	0.111321	0.278138	0.0840671
OPCML_P71_F	0.0578558	0.140431	0.242998	0.156093	0.308003	0.180798	0.00971147	0.0690704	0.0709968	0.144212	0.509538	0.135183	0.635921	0.277854	0.140608	0.0726441	0.199302	0.0773069	0.0598256	0.23385
OSM_P188_F	0.303224	0.488863	0.618701	0.7746	0.878506	0.547933	0.483964	0.958466	0.975273	0.995926	0.995206	0.984356	0.975936	0.986533	0.987742	0.744406	0.835253	0.023932	0.650622	0.00248652	0.49038	0.953881	0.405089
OSM_P34_F	0.307314	0.456167	0.374679	0.614964	0.55038	0.235316	0.230713	0.650161	0.960021	0.992202	0.990326	0.952648	0.954378	0.959846	0.943072	0.476255	0.584373	0.073027	0.558922	0.101611
p16_seq_47_S188_R	0	0	0.00282984	0	0	0.0342926	0.00331235	0.00825246	0	0.00160856	0	0.00377144	0.078612	0	0.00251758	0	0	0	0	0.00179556	0.44572	0.417421	0.421473
p16_seq_47_S85_F	0.871589	0.939793	0.945778	0.935528	0.913701	0.854547	0.73871	0.914935	0.600995	0.791402	0.991066	0.816997	0.780882	0.758154	0.929537	0.744982	0.946293	0.828446	0.774955	0.918255
P2RX7_E323_R	0.0140972	0.220503	0.0764029	0.0572999	0.0220489	0.0201635	0	0.509934	0.228827	0.471459	0.416796	0.835651	0.862914	0.884567	0.71714	0.0111173	0.0261073	0.00693125	0.00771748	0.031516	0.374765	0.549949	0.356347
P2RX7_P119_R	0.225056	0.381282	0.230567	0.236184	0.035649	0.123182	0.270044	0.0168133	0.289416	0.139543	0.307279	0.793241	0.579456	0.624963	0.541693	0.0482392	0.0878875	0.113563	0.0445551	0.132748
P2RX7_P597_F	0.922875	0.992103	0.873376	0.877739	0.849101	0.955013	0.48737	0.665802	0.135058	0.618185	0.613024	0.874286	0.371198	0.825161	0.876363	0.990723	0.992428	0.988353	0.870073	0.993244
PADI4_E24_F	0.620425	0.860624	0.713048	0.809303	0.793134	0.783797	0.544946	0.987722	0.988466	0.923638	0.992297	0.984696	0.988403	0.946177	0.990231	0.692047	0.878789	0.259884	0.762199	0.0604399	0.595219	0.698724	0.613234
PADI4_P1011_R	0.714055	0.614354	0.524691	0.526375	0.356761	0.566542	0.349274	0.627925	0.178118	0.875613	0.270537	0.684982	0.839976	0.715861	0.659612	0.418633	0.590277	0.740082	0.548645	0.922988
PADI4_P1158_R	0.649096	0.830955	0.525632	0.287836	0.416474	0.6188	0.393475	0.298229	0.686007	0.559247	0.212131	0.708812	0.66637	0.491729	0.492588	0.384377	0.619318	0.625587	0.760552	0.934695
PALM2-AKAP2_P183_R	0.103223	0.044638	0.161975	0.0453254	0.0730363	0.0653654	0.0415467	0.0351911	0.102238	0.0740462	0.0534037	0.0674186	0.494965	0.0160856	0.328421	0.00959319	0.0318817	0.0530704	0.0329948	0.0610081	0.0617534	0.21241	0.0197995
PALM2-AKAP2_P420_R	0.00142502	0.0597489	0.129649	0.0285765	0	0.0711167	0.0389232	0.0281418	0.264172	0	0.168389	0.0289606	0.971466	0.0639128	0.701747	0	0	0	0	0.00944658
PARP1_P610_R	0.62356	0.805578	0.621986	0.541692	0.673997	0.536904	0.343841	0.729791	0.627482	0.422018	0.709415	0.397891	0.651715	0.35972	0.562476	0.941351	0.924458	0.840327	0.747008	0.877122	0.592508	0.557563	0.866053
PAX6_E129_F	0.055342	0.0342972	0.100815	0.116756	0.0255693	0.0866267	0.10771	0.0715717	0.0160606	0.0232656	0.110455	0.0514951	0.0184325	0.0249417	0.0514308	0.0244985	0.0764395	0.0460483	0.0265903	0.0512482	0.0432433	0.0417095	0.0350759
PAX6_P1121_F	0.0217673	0.0615331	0	0.033895	0.022285	0.00401274	0.0321632	0.0486892	0.169415	0	0.380857	0.00437068	0	0	0	0	0.0371667	0	0.0641372	0
PAX6_P50_R	0	0	0.0197917	0.0220714	0	0.0392585	0.124214	0	0.0217808	0	0	0	0	0	0.00826194	0.0607576	0	0.101471	0.037781	0
PCDH1_E22_F	0.0250104	0.0386596	0.0374823	0.0274414	0.0231927	0.011127	0.0201325	0.0149927	0.0142993	0.0490569	0.0469517	0.0424157	0.0316749	0.0195846	0.0520716	0.017148	0.0376034	0.00542228	0.0187204	0.0193484	0.0656969	0.0495325	0.0754761
PCDH1_P264_F	0.075627	0.0196379	0.072863	0.162159	0.119893	0.133981	0.15255	0.0724585	0.0695085	0.0365134	0.171745	0.0826611	0	0.0216603	0.0669257	0.0830055	0.318802	0.129549	0.0707861	0.054376
PCGF4_P760_R	0	0	0.0419489	0	0	0	0	0	0	0.016111	0.00502025	0.0270738	0	0	0.0287456	0	0	0	0.0312014	0	0.00899797	0.0105776	0.00839352
PCGF4_P92_R	0	0	0	0.0840226	0	0	0	0	0	0.0122919	0.0799994	0	0	0	0	0.016644	0	0	0	0.0360898
PCTK1_E77_R	0.43098	0.481028	0.581149	0.497606	0.610463	0.255014	0.891474	0.432644	0.880838	0.521918	0.615247	0.10731	0.556183	0.123816	0.46446	0.785104	0.585365	0.633962	0.686306	0.427926	0.535388	0.462802	0.623733
PDE1B_E141_F	0	0	0.0129236	0.00337099	4.55239e-05	0.00714785	0.00286569	0.00671903	0.00472149	0.00474169	0.00921729	0.0198849	0.0538654	0	0.0393972	0	0.0122823	0.017667	0	0.00660875	0.0215011	0.0257346	0.0239842
PDE1B_P263_R	0.0106774	0.0812606	0.0360373	0.0458053	0.0245755	0.0743082	0.00199697	0.00994139	0.0430846	0.0230198	0.0340704	0.0498695	0.0672596	0.0199583	0.0260035	0.000641805	0.119513	0.0267878	0.0127926	0.0435481
PDGFA_P78_F	0.293181	0.291163	0.284354	0.327126	0.142547	0.31694	0.304113	0.202835	0.0973762	0.204256	0.276616	0.244278	0.233578	0.243026	0.189818	0.0976843	0.186746	0.120153	0.133844	0.218212	0.142879	0.108341	0.075664
PDGFA_P841_R	0	0	0	0.027585	0	0.0133019	0	0.0191703	0	0	0	0.00932803	0	0	0.0131783	0	0	0	0	0
PDGFB_E25_R	0.317345	0.791682	0.515703	0.14805	0.40517	0.00583417	0.460695	0	0.929173	0.138037	0.666097	0.274232	0	0.352458	0.173282	0.910515	0.462211	0.870618	0.735613	0.554775	0.445279	0.472583	0.741488
PDGFB_P719_F	0.528764	0.693879	0.63583	0.480811	0.723505	0.359912	0.166728	0.382703	0.885826	0.454236	0.57253	0.862856	0.771711	0.55856	0.539618	0.784019	0.91083	0.622119	0.807364	0.75682
PDGFRA_E125_F	0.477802	0.443338	0.672106	0.445569	0.463074	0.419201	0.0333114	0.0284719	0.166322	0.420827	0.840697	0.0731187	0.681777	0.148501	0.300329	0.330167	0.600967	0.120552	0.147329	0.211085	0.225155	0.170373	0.142081
PDGFRA_P1429_F	0.0512612	0	0.124026	0.0118871	0	0.0105947	0	0	0	0	0.0485746	0	0	0	0.0173506	0.0107136	0	0	0	0
PDGFRB_E195_R	0.0540673	0.180875	0.202766	0.038094	0.0427387	0.055659	0.338871	0.221464	0.0719836	0.117275	0.300696	0.48963	0.611362	0.454126	0.561072	0.0311425	0.0343297	0.0689807	0.044865	0.0400418	0.125046	0.531128	0.0532115
PDGFRB_P273_F	0.202813	0.247451	0.0957926	0.22969	0.185279	0.20921	0.386694	0.551368	0.356372	0.687143	0.405475	0.881673	0.833129	0.88009	0.848142	0.109975	0.0148007	0.133203	0.149104	0.171729
PDGFRB_P343_F	0	0.0492335	0	0	0.0502982	0.00161784	0.0548066	0.378423	0.183189	0.504369	0.140267	0.783536	0.900756	0.843374	0.742157	0	0	0	0	0
PECAM1_E32_R	0.501119	0.860285	0.717785	0.591781	0.809444	0.677124	0.275096	0.901737	0.67997	0.886861	0.945025	0.790138	0.714281	0.840675	0.811762	0.422156	0.665691	0.341622	0.501793	0.0898169	0.627983	0.835178	0.407554
PECAM1_P135_F	0.326737	0.803539	0.651923	0.499388	0.836784	0.807182	0.433571	0.841933	0.986085	0.819132	0.957164	0.719936	0.807361	0.894859	0.765925	0.44714	0.64599	0.269872	0.573319	0.11814
PEG10_P978_R	0.228641	0.0728518	0.101658	0.139381	0.0357948	0.151385	0.0846177	0.0167851	0.00340125	0.0981297	0.0628417	0.215777	0.102147	0.0255012	0.288088	0.111974	0.11952	0.0657729	0.154486	0.0661888	0.116333	0.101584	0.103588
PEG3_E496_F	0.619606	0.596861	0.647942	0.410786	0.472103	0.64849	0.184675	0.514288	0.168977	0.848891	0.615879	0.442957	0.630444	0.696352	0.542415	0.466859	0.720258	0.428333	0.361213	0.678859	0.511495	0.557525	0.531104
PENK_E26_F	0.135662	0.303772	0.220664	0.120083	0.120135	0.139035	0.0783855	0.426769	0.521456	0.782609	0.394821	0.436281	0.815692	0.816987	0.61423	0.0613457	0.223361	0.12359	0.122208	0.166585	0.124504	0.533394	0.0943607
PENK_P447_R	0.071258	0.0922495	0.176475	0.0552181	0.0872014	0.0364844	0.106438	0.354194	0.0490519	0.707518	0.211803	0.244618	0.856862	0.815479	0.485934	0.0351691	0.0666723	0.0284809	0.0435151	0.0726788
PGF_E33_F	0.00739143	0	0.010594	0.00311378	0.00876941	0.247223	0.00116907	0.0103138	0	0.00389459	0	0	0.00467688	0	0.00555902	0	0.00790901	0	0	0.00549486	0.127428	0.0485212	0.0934846
PGF_P320_F	0.306406	0.0167515	0.485245	0.194459	0.0811748	0.315089	0.106601	0.0109224	0.404712	0.0102471	0.103619	0.079791	0.0454292	0.0971741	0	0.118831	0.106235	0.117752	0.409181	0.169443
PGR_E183_R	0.93151	0.962597	0.924706	0.792485	0.973963	0.859531	0.703823	0.925199	0.800771	0.583603	0.99182	0.522551	0.918961	0.46065	0.883021	0.817	0.991415	0.892944	0.857095	0.94152	0.821009	0.668998	0.88291
PGR_P456_R	0.949448	0.988278	0.989545	0.910142	0.97409	0.944979	0.938646	0.361168	0.983415	0.71309	0.988484	0.610097	0.968139	0.742916	0.861456	0.984873	0.988273	0.96766	0.985931	0.987147
PGR_P790_F	0.652167	0.85571	0.708363	0.493193	0.716363	0.462027	0.509633	0.440738	0.605565	0.361697	0.812576	0.237741	0.443321	0.359631	0.479333	0.649118	0.856427	0.756656	0.754733	0.812858
PHLDA2_E159_R	0.05336	0.0911632	0.102206	0.108886	0.0472685	0.0752939	0.0124009	0.332497	0.183655	0.696807	0.192576	0.789868	0.7244	0.784856	0.0943409	0.0412824	0.0640424	0.0452644	0.0534831	0.0714274	0.18709	0.555988	0.136107
PHLDA2_P622_F	0.2408	0.437516	0.276784	0.337514	0.455713	0.322048	0.0583085	0.677814	0.174166	0.883003	0.412916	0.959617	0.850702	0.949135	0.189459	0.129545	0.291128	0.235937	0.103324	0.325639
PI3_E107_F	0.956787	0.988016	0.711068	0.615234	0.911268	0.790865	0.453326	0.896041	0.914604	0.523796	0.986261	0.496473	0.987948	0.894816	0.785638	0.320861	0.941919	0.140741	0.982737	0.985029	0.778153	0.795866	0.730786
PI3_P1394_R	0.715902	0.750225	0.528808	0.491275	0.567297	0.615876	0.41718	0.381312	0.73619	0.437731	0.740223	0.501201	0.672288	0.746983	0.48335	0.745759	0.95146	0.915032	0.837271	0.96397
PI3_P274_R	0.983872	0.99076	0.992198	0.983359	0.991694	0.983969	0.902227	0.986458	0.990939	0.994181	0.993306	0.980926	0.992662	0.986588	0.990873	0.122389	0.316642	0.932146	0.990037	0.815797
PIK3R1_P307_F	0.932434	0.988055	0.958432	0.904436	0.925422	0.874034	0.721788	0.586854	0.979447	0.722983	0.55719	0.705074	0.883452	0.457247	0.760868	0.979795	0.985045	0.978169	0.957971	0.988314	0.900657	0.70664	0.977859
PITX2_E24_R	0.0993958	0.38442	0.263044	0.10129	0.0219521	0.0270915	0.0248689	0.00619509	0	0.0671245	0.022802	0.0544112	0.00216645	0.0819325	0.00731497	0.0425436	0.0941463	0.0818017	0.0311707	0.0286909	0.104653	0.0264691	0.0447737
PITX2_P183_R	0.151252	0.13761	0.0901947	0.0371621	0.0152088	0.11165	0	0.0813686	0	0.0174192	0.0577846	0	0	0.0129828	0.0120028	0	0.0188173	0.0435562	0.0234626	0.0835473
PKD2_P287_R	0.0399217	0.127757	0.0927735	0.0652772	0.02526	0.076575	0.111657	0.0329515	0.0299015	0.0438842	0.0405478	0.0224637	0.0481723	0.00398516	0.0713248	0.0125326	0.0177692	0.03624	0.0453112	0.0427532	0.0663954	0.0333736	0.0294025
PKD2_P336_R	0.0729963	0.0621205	0.134583	0.0635328	0.0286329	0.0284484	0	0	0	0.0160724	0.0512127	0.0349248	0.0894396	0.0236183	0.0254792	0.00837656	0.0557816	0.0252748	0.0160903	0.0338951
PLA2G2A_E268_F	0.858333	0.89658	0.86381	0.698695	0.854562	0.774554	0.52458	0.946078	0.952383	0.99119	0.990423	0.938027	0.774578	0.883146	0.767535	0.83729	0.977604	0.883069	0.844535	0.988986	0.72308	0.876601	0.883655
PLA2G2A_P528_F	0.750361	0.770568	0.589786	0.539772	0.724497	0.761684	0.515341	0.904922	0.709402	0.897772	0.990025	0.894895	0.825837	0.928342	0.631066	0.788619	0.924992	0.834841	0.832964	0.923649
PLAGL1_E68_R	0.916497	0.922525	0.915474	0.839075	0.904121	0.738124	0.50008	0.937457	0.916007	0.74239	0.887168	0.805503	0.987397	0.505577	0.929504	0.733629	0.854905	0.831637	0.837505	0.935672	0.755311	0.789503	0.73763
PLAGL1_P236_R	0.786885	0.781715	0.736391	0.689048	0.720064	0.6585	0.519824	0.933057	0.901796	0.446302	0.699124	0.822234	0.991517	0.447774	0.780632	0.587488	0.818089	0.615664	0.684742	0.845761
PLAGL1_P334_F	0.789379	0.890519	0.810477	0.733739	0.759218	0.779043	0.470838	0.82473	0.668562	0.617972	0.92257	0.801873	0.971921	0.637685	0.769321	0.44755	0.831717	0.519706	0.630439	0.88995
PLAT_E158_F	0.573919	0.829122	0.643526	0.437389	0.233131	0.568217	0.182428	0.125757	0.359261	0.0885308	0.173564	0.663794	0.592913	0.283204	0.384744	0.433248	0.688913	0.479877	0.749612	0.987954	0.328162	0.25922	0.431485
PLAT_P80_F	0.164392	0.29537	0.200717	0.100087	0.0383646	0.255163	0.07244	0.0187729	0.160154	0.0176103	0.0022934	0.395864	0.590001	0.134106	0.15695	0.109573	0.122414	0.117904	0.257615	0.367739
PLAU_P11_F	0.0386966	0.0272246	0.0235442	0.00238034	0.0249558	0.00705036	0.0406527	0.0179729	0.0186399	0.0362563	0.0342828	0.0393532	0.0257365	0.0162556	0.0516973	0.0133774	0.0271865	0.0194949	0.0393954	0.0340043	0.0555938	0.0480307	0.0599846
PLAU_P176_R	0.0292555	0	0.18942	0.0599694	0.0934425	0.241722	0	0.107022	0	0.0257168	0.160945	0.0479083	0.153819	0.0151348	0.0177507	0.00539316	0.133885	0.100556	0.123106	0.103447
PLAUR_E123_F	0.0151537	0.0626768	0.00404956	0.026472	0	0.010104	0	0	0.105159	0.00134652	0.0151848	0.0516682	0	0.00091495	0	0	0	0	0.111554	0.0115904	0.0105725	0.0144382	0.0123144
PLAUR_P82_F	0	0.00617275	0	0	0	0.0233867	0	0	0	0	0	0.0567381	0	0	0	0	0	0	0	0
PLG_E406_F	0.841643	0.887101	0.735577	0.736235	0.808803	0.723235	0.505314	0.78658	0.928663	0.96268	0.883348	0.971982	0.982202	0.984572	0.990745	0.988575	0.993477	0.989013	0.993129	0.994164	0.781011	0.916283	0.953196
PLG_P370_F	0.852208	0.946636	0.839273	0.766869	0.89359	0.808857	0.588813	0.910423	0.746671	0.895856	0.934758	0.959149	0.834865	0.942934	0.945102	0.856464	0.963109	0.915627	0.867023	0.971375
PLS3_E70_F	0.148569	0.034453	0.0784941	0.213842	0.114604	0.123287	0.216552	0.621214	0.28069	0.0258083	0.0496725	0.0642826	0.302357	0.574438	0.657711	0.383658	0.0596875	0.509731	0.218915	0.120335	0.159109	0.24105	0.178609
PLS3_P94_R	0.300907	0.106626	0.255528	0.25043	0.159209	0.190018	0.0350101	0.0951426	0.0530351	0.0854263	0.0574234	0.169347	0.043178	0.338397	0.438671	0.0544539	0.0845157	0.0794317	0.11298	0.162382
PLSCR3_P751_R	0.445665	0.387456	0.250993	0.231441	0.235868	0.355044	0.351162	0.143722	0.0880423	0.0577961	0.200813	0.231235	0.0812209	0.0865759	0.125292	0.193221	0.392584	0.166541	0.202431	0.286297	0.322518	0.126837	0.248215
PLXDC1_E71_F	0.0858927	0.227435	0.136986	0.155254	0.129736	0.160985	0.0878399	0.288572	0.161762	0.521065	0.133112	0.718546	0.226166	0.442677	0.173312	0.0959617	0.144346	0.157288	0.138783	0.166733	0.0782941	0.362407	0.0738769
PLXDC1_P236_F	0.0323148	0.0205814	0.0307111	0.0137687	0.00465607	0.00995792	0	0.377295	0.053746	0.67578	0.0677182	0.85338	0.442983	0.428748	0.233644	0	0.00306818	0.0151242	0.0174652	0
PLXDC2_E337_F	0	0	0.0168605	0.0151729	0.00291885	0.00445413	0.000348384	0.00932746	0.30932	0.0932616	0.0827703	0.0163097	0.97217	0.00364978	0.0307744	0	0.00288594	0	0	0.00575085	0.0733947	0.196769	0.208498
PLXDC2_P914_R	0.0681987	0.0968271	0.117069	0.0775424	0.214268	0.0705212	0.343344	0.0441047	0.447018	0.0586917	0.110505	0.0261952	0.724558	0.117315	0.102326	0.677079	0.0651439	0.77626	0.51863	0.0392264
PMP22_P1254_F	0.98742	0.990055	0.990482	0.975935	0.988617	0.947811	0.988192	0.987708	0.986298	0.991173	0.990174	0.986055	0.989195	0.985578	0.988981	0.987632	0.989293	0.985876	0.988012	0.989242	0.899041	0.979972	0.983251
PMP22_P975_F	0.889814	0.947743	0.844297	0.78459	0.890571	0.818275	0.542777	0.964517	0.885445	0.991066	0.989062	0.984217	0.988991	0.982582	0.988509	0.986521	0.989192	0.951587	0.975762	0.989395
PODXL_P1341_R	0.0525252	0.0305425	0.0409649	0.0378911	0.157296	0.0321384	0.00512038	0.0461806	0.399313	0.0584346	0.0713331	0.0769192	0.0140945	0.041211	0.0141244	0.0285007	0.0545676	0.0413045	0.20339	0.0404944	0.0509255	0.0902012	0.0736515
POMC_E254_F	0.0180822	0.0378784	0.0278856	0.0195291	0.00947845	0.0584521	0.0424953	0.0725438	0	0.00161372	0.080479	0.0121284	0	0.0223043	0.0119455	0	0.0344148	0	0.0153134	0.0101856	0.103356	0.124893	0.058854
POMC_P400_R	0.255694	0.391355	0.406218	0.059187	0.300324	0.328426	0.0867411	0.0821466	0.984903	0.0801683	0.713871	0.321117	0.171688	0.172649	0.133947	0	0.0534823	0.0587271	0.577984	0.0737554
POMC_P53_F	0.0341715	0.0214838	0.0252541	0.0066771	0.0285909	0.0037205	0.00883328	0.0162041	0.00892439	0.028106	0.031461	0.00806456	0.017444	0	0.0257293	0	0.0316598	0.00466468	0.00418172	0.0184407
PPARD_P846_F	0.0144281	0	0.0447861	0.0285483	0	0.0304467	0	0	0	0.00483723	0	0.0260571	0	0.0216696	0	0	0.0032182	0.282723	0.122506	0.248104	0.016887	0.0065705	0.13131
PPARG_E178_R	0	0	0.0265524	0	0	0.0139315	0	0	0	0.00275114	0.0258318	0.0218695	0	0.00155377	0	0	0.00916759	0	0	0	0.24852	0.318785	0.289381
PPARG_P693_F	0.506855	0.437241	0.581616	0.261736	0.872396	0.572067	0.206883	0.378997	0.83337	0.414888	0.61983	0.52882	0.937754	0.740102	0.594795	0.582531	0.819246	0.298782	0.569451	0.614634
PPAT_E170_R	0.533057	0.350775	0.418619	0.285879	0.261247	0.443414	0.252465	0.272536	0.414367	0.382961	0.60765	0.234594	0.581246	0.363107	0.522994	0.237494	0.306405	0.258613	0.243697	0.293207	0.363636	0.422432	0.267883
PPP2R1B_P268_R	0.0142905	0.0413416	0.00845339	0.0126423	0.0216803	0.00190133	0.00207375	0.00823056	0	0.00393231	0.0320516	0.00523037	0	0	0.0137305	0	0.0171144	0	0.00364125	0.0123181	0.0146262	0.00789692	0.00661476
PRDM2_P1340_R	0.98022	0.983113	0.97644	0.974415	0.98103	0.878476	0.801365	0.973631	0.977954	0.983046	0.988473	0.977047	0.956337	0.968791	0.984281	0.980401	0.988359	0.973295	0.981468	0.983749	0.939294	0.976195	0.981454
PRKAR1A_P337_R	0.00914059	0.041517	0.0459206	0.0482434	0.0305921	0.0104433	0.0285448	0.0170296	0.0409337	0.0230051	0.045378	0.0035863	0	0.0100055	0.0209146	0.0125957	0.0222146	0.00484872	0.0106282	0.0233095	0.0306288	0.0201066	0.0147193
PRKCDBP_E206_F	0.0027612	0.0212698	0.245969	0.235479	0.264163	0.126551	0.033633	0.753086	0.829284	0.0536759	0.802398	0.0188594	0	0.25524	0.339306	0.0552065	0	0.0929133	0.362951	0	0.155379	0.360963	0.120908
PRKCDBP_P352_R	0.157269	0.0702995	0.240471	0.0809759	0.229073	0.176169	0.291219	0.416765	0.697782	0.0898852	0.68713	0.0803531	0.0198592	0.42778	0.304003	0.0488481	0.116977	0.0470511	0.327969	0.157162
PROK2_E0_F	0.0137212	0	0.00416622	0.0186838	0.0290102	0.00438612	0.0123401	0.274589	0.0235005	0.141462	0.178717	0.196041	0.497675	0.259403	0.0277618	0.0946111	0	0.11401	0.0645097	0.00375206	0.0115913	0.341773	0.0282351
PROK2_P390_F	0	0.0620305	0.0179399	0	0	0	0	0.52745	0.310002	0.485069	0.200198	0.582852	0.989359	0.723411	0.0508764	0	0.00546796	0	0	0
PROM1_P44_R	0.846573	0.960782	0.858056	0.785115	0.934414	0.794004	0.617689	0.950021	0.983343	0.991494	0.990403	0.944437	0.926174	0.965609	0.989998	0.983046	0.990849	0.984876	0.987544	0.98927	0.82809	0.967685	0.987117
PRSS1_E45_R	0.762921	0.865511	0.61252	0.683552	0.54056	0.812022	0.578549	0.610854	0.566443	0.529936	0.864577	0.64826	0.543392	0.499624	0.631533	0.763098	0.876681	0.948452	0.789578	0.917885	0.675284	0.709666	0.877352
PRSS1_P1249_R	0.797412	0.904332	0.66445	0.525025	0.547213	0.685014	0.474899	0.848323	0.501911	0.951814	0.986393	0.692344	0.76061	0.9601	0.758546	0.908865	0.980035	0.913922	0.690423	0.984582
PRSS8_E134_R	0.94457	0.990099	0.913996	0.905379	0.971432	0.947136	0.848755	0.891116	0.861987	0.472355	0.924986	0.533464	0.064422	0.256454	0.814547	0.845316	0.934737	0.988181	0.992066	0.99265	0.931624	0.602417	0.95059
PSCA_E359_F	0.250304	0.169792	0.310998	0.384142	0.66064	0.337357	0.158273	0.746797	0.402454	0.823529	0.911008	0.88515	0.818409	0.753186	0.743001	0.124812	0.277522	0.0439864	0.362573	0.251191	0.50381	0.662716	0.43725
PSCA_P135_F	0.791935	0.765438	0.716776	0.631673	0.709269	0.685044	0.481703	0.569708	0.315203	0.627803	0.515435	0.785025	0.422459	0.596559	0.68773	0.38818	0.800494	0.668087	0.599286	0.856372
PSIP1_P163_R	0	0	0	0	0.00859561	0	0	0.0420216	0	0	0	0.00908992	0.0145797	0	0	0	0	0	0	0.0105074	0.00122794	0.0082114	0.00210148
PTCH_E42_F	0.00639786	0	0.00795861	0.00403674	0	0.00503479	0	0.00252686	0.00247503	0.00704421	0.0116039	0.00222338	0	0	0.00421402	0	0.00343408	0	0	0	0.00334686	0.00376093	0.000686816
PTCH2_E173_F	0.368975	0.368229	0.452677	0.389738	0.183918	0.40207	0.238047	0.248621	0.0634067	0.120427	0.28561	0.221241	0.226801	0.381355	0.286523	0.171888	0.253672	0.258583	0.314096	0.42527	0.213015	0.166864	0.163302
PTCH2_P37_F	0.0228505	0.0101289	0.0221288	0.0172261	0.0088812	0.00609134	0.0125614	0.077233	0.0154237	0.0177755	0.0169083	0.0504279	0.0225931	0	0.0474598	0.00902148	0.0214698	0.00793626	0.0282519	0.0100582
PTCH2_P568_R	0.194792	0.476359	0.43321	0.314858	0.199438	0.198765	0.15237	0.281953	0.158379	0.130892	0.262141	0.330068	0.397166	0.188742	0.173581	0.134398	0.251454	0.134248	0.154116	0.275065
PTEN_P438_F	0.0249302	0.0244113	0.0322786	0.0319372	0.01816	0.00732512	0.0141874	0.0168422	0.0142552	0.0282278	0.0377885	0.0106468	0.0190377	0.00258426	0.0369918	0	0.0153591	0.00452766	0.00970782	0	0.02189	0.0207968	0.00591891
PTGS1_E80_F	0.133073	0.0468787	0.0598807	0.0589138	0.0601369	0.0447693	0.0910671	0.116497	0.284715	0.032034	0.125628	0.484393	0.880582	0.346092	0.158886	0.0486065	0.0262732	0.0712162	0.0421486	0.0412018	0.042256	0.186037	0.0322798
PTGS1_P2_F	0.0378755	0.00409927	0.0135888	0.00799372	0.0152885	0.0144963	0.00352238	0.00649979	0	0.0124072	0	0.0717653	0.345007	0.100077	0.0120096	0	0.0347032	0.0230575	0.00135072	0.0342403
PTGS2_P308_F	0.0174638	0.0577391	0.125995	0.0320684	0.16837	0.032319	0	0	0.279479	0.00418993	0.00350359	0.0128822	0.715656	0.307343	0.0141762	0	0.0211609	0	0.0171904	0	0.0571832	0.204733	0.0266614
PTGS2_P524_R	0.0154777	0.105234	0.0676885	0.0483412	0.0489937	0.0689805	0.0118952	0.0793265	0.287793	0.159414	0.0451802	0.11688	0.77699	0.389776	0.0831408	0.0118283	0.0762408	0.0102402	0.0805044	0.0494487
PTHLH_E251_F	0.300787	0.456741	0.402912	0.361048	0.775502	0.361608	0.127947	0.707268	0.750329	0.800617	0.977558	0.789995	0.819939	0.810315	0.825414	0.382124	0.606211	0.152824	0.444839	0.259933	0.58279	0.862649	0.605296
PTHLH_P15_R	0.496414	0.611274	0.577476	0.798374	0.946099	0.510685	0.341516	0.785557	0.986893	0.86528	0.990976	0.775185	0.970046	0.871044	0.967343	0.631458	0.914731	0.362921	0.719614	0.586642
PTHLH_P757_F	0.750082	0.817228	0.756576	0.749391	0.864462	0.746834	0.485641	0.822076	0.819981	0.762566	0.990198	0.817805	0.925419	0.954756	0.917019	0.817184	0.925864	0.644551	0.737767	0.892774
PTHR1_E36_R	0.959644	0.984089	0.980077	0.982304	0.983714	0.93093	0.804061	0.979894	0.978306	0.990952	0.988424	0.979414	0.946842	0.977295	0.985968	0.985471	0.988834	0.979723	0.984412	0.987948	0.817613	0.900319	0.871115
PTHR1_P170_R	0.907901	0.990203	0.842623	0.989225	0.989485	0.799157	0.852942	0.986486	0.984698	0.988119	0.991195	0.984554	0.807799	0.950087	0.990456	0.987792	0.989981	0.986135	0.98831	0.989358
PTHR1_P258_F	0.74102	0.710117	0.380874	0.55213	0.658687	0.656897	0.473793	0.593412	0.375916	0.844939	0.884969	0.870213	0.794355	0.942787	0.790571	0.481465	0.628831	0.762401	0.576785	0.749276
PTK2_P735_R	0.0050736	0.00722824	0.0909072	0.00191419	0	0.000291947	0	0.00216212	0.485171	0	0	0.0111868	0	0	0.00400032	0	0.00824451	0	0.479653	0	0.0150593	0.062815	0.0975796
PTK2B_P673_R	0.0049619	0.0195986	0.00592127	0	0	0.000540646	0	0.00211265	0.0397022	0	0.0145235	0	0	0	0	0	0.00569437	0	0	0	0.00443177	0.0070423	0.00113887
PTK6_E50_F	0.21919	0.406902	0.429811	0.374599	0.335869	0.309005	0.0898159	0.874752	0.632149	0.865432	0.734386	0.687618	0.628377	0.68606	0.724029	0.179297	0.352091	0.516897	0.654483	0.683445	0.309313	0.7291	0.477242
PTK7_E317_F	0.338852	0.285932	0.44671	0.329096	0.404356	0.550098	0.0484949	0.331245	0.239533	0.215959	0.798865	0.149214	0.60396	0.186042	0.321171	0.351767	0.63715	0.399773	0.322875	0.58193	0.343363	0.355749	0.458699
PTPN6_E171_R	0.0311079	0.00157755	0.0483844	0.0574276	0.537859	0.158917	0.0999986	0.111029	0.076211	0.0142541	0.707081	0.0181922	0.222636	0.0125595	0.0286093	0	0	0	0.230684	0	0.377766	0.401098	0.145932
PTPN6_P282_R	0.234386	0.561008	0.663747	0.645875	0.98528	0.766238	0.496921	0.983106	0.868881	0.538627	0.987457	0.327122	0.479573	0.266277	0.775951	0.0462961	0	0.145331	0.890756	0.146248
PTPNS1_E433_R	0	0	0	0	0	0	0	0	0	0	0.117121	0.000438081	0	0	0.370223	0	0.000658309	0	0	0	0.00535112	0.0498782	0.000762136
PTPNS1_P301_R	0.00617431	0.0236306	0.029517	0.0053672	0.00270189	0.00369796	0.00382666	0.0100126	0.0340075	0.0111038	0.0748643	0.0127759	0.000771831	0.0265035	0.14023	0	0.00213009	0	0	0.00483297
PTPRF_E178_R	0.139648	0.0703047	0.0498165	0.0865488	0.066212	0.0768426	0	0.0392557	0	0.0773001	0.066084	0.185254	0.146535	0.0539071	0.142321	0.013767	0.0768038	0.0082685	0.0257861	0.0299149	0.0699104	0.0888321	0.0309081
PTPRG_E40_R	0.0299316	0.0339191	0.011477	0	0.00468794	0.0241262	0.0573735	0	0.00278605	0.0102307	0.0504354	0	0.00941709	0	0.017811	0.0118021	0.00947101	0	0.00474912	0.0209124	0.0170658	0.0111483	0.00949581
PTPRG_P476_F	0.0212859	0.0117889	0.0129581	0.0152709	0.0119187	0.00019145	0.00399148	0.00663645	0.0151851	0.0191919	0.0209097	0.011097	0.00368453	0	0.0109886	0	0.0353182	0	0.00449037	0.00821496
PTPRH_E173_F	0.508213	0.666716	0.629635	0.609774	0.917514	0.737699	0.298392	0.861226	0.724194	0.780872	0.837104	0.786169	0.903983	0.961522	0.876124	0.120351	0.532717	0.0940151	0.631979	0.180236	0.756841	0.907694	0.651335
PTPRH_P255_F	0.952225	0.991749	0.939898	0.917771	0.959853	0.911248	0.555085	0.987352	0.950291	0.964583	0.991044	0.985229	0.936182	0.986889	0.990336	0.989441	0.992767	0.988391	0.991259	0.992198
PTPRO_E56_F	0	0.00359395	0.0207107	0.0120725	0	0.00166911	0	0.45532	0.191336	0.809169	0.2675	0.0432837	0.694989	0.21413	0.193068	0	0.0208516	0	0	0.0033058	0.0665601	0.401177	0.0685172
PTPRO_P371_F	0.148502	0.0737393	0.140056	0.0809403	0.311047	0.138445	0.00106606	0.395352	0	0.90401	0.308427	0.273254	0.9451	0.411903	0.311983	0.171536	0.193679	0.0964685	0.0903598	0.108971
PURA_P928_R	0	0	0	0	0	0.0161685	0.00474581	0	0	0	0.0183679	0.0847622	0.178287	0.00121969	0	0	0	0	0	0.00110073	0.00298776	0.0353296	0.000220147
PWCR1_E81_R	0.896816	0.994469	0.847962	0.830366	0.919951	0.873187	0.71125	0.927103	0.838635	0.996657	0.994482	0.936391	0.994137	0.986139	0.945841	0.99224	0.994101	0.988838	0.967778	0.994185	0.834548	0.913053	0.966127
PWCR1_P357_F	0.921948	0.987794	0.858057	0.863671	0.854671	0.716372	0.783494	0.875481	0.644458	0.991677	0.986263	0.880361	0.80621	0.974434	0.8926	0.953095	0.989009	0.941806	0.816423	0.985346
PWCR1_P811_F	0.851011	0.983406	0.779273	0.805968	0.841161	0.809031	0.395655	0.738366	0.695201	0.992985	0.990051	0.926219	0.987386	0.979612	0.932576	0.924645	0.990467	0.97704	0.986946	0.98999
PXN_P308_F	0.181659	0.223106	0.181112	0.201862	0.107124	0.190904	0.45692	0.2438	0.0654014	0.142263	0.0842731	0.343716	0.420305	0.175689	0.222624	0.0198211	0.144395	0.245566	0.127512	0.260342	0.220384	0.212259	0.159527
PYCARD_E87_F	0.00724024	0	0.0291881	0.0089178	0.0228864	0.238103	0.00252364	0.537793	0.806462	0.965571	0.312019	0.962819	0.942235	0.937151	0.753327	0.0291438	0.00310505	0	0.457212	0	0.191264	0.768959	0.213199
PYCARD_P150_F	0.304002	0.383331	0.390869	0.270331	0.496453	0.536837	0.198254	0.907907	0.922846	0.995381	0.963303	0.984751	0.97258	0.985648	0.929417	0.113544	0.324035	0.197099	0.66935	0.360037
PYCARD_P393_F	0.070337	0.145236	0.235139	0.165881	0.170858	0.21177	0.128384	0.533224	0.424563	0.70713	0.318224	0.721503	0.742487	0.692196	0.43647	0.036615	0.145666	0.216343	0.355717	0.290123
RAB32_E314_R	0	0.0186078	0.0559987	0.012512	0	0.0226906	0	0.0315199	0	0.00744731	0	0.00759852	0	0	0.0145409	0	0.00964721	0	0.025896	0.0106919	0.0464879	0.0802961	0.0739453
RAB32_P493_R	0.0243708	0.0531809	0.223199	0.0813565	0.107387	0.0313339	0.0201937	0.0779543	0.432383	0.0488362	0.0361471	0.0443163	0.290422	0.0890083	0.204564	0.100531	0.328215	0	0.264471	0	0.0772888	0.152954	0.138644
RAD50_P191_F	0.859538	0.810672	0.649222	0.565342	0.57077	0.351258	0.47078	0.154548	0.922821	0.586255	0.171366	0.453152	0.052566	0.297342	0.304069	0.480915	0.790296	0.698954	0.925645	0.845059	0.611083	0.367765	0.748174
RAD54B_P227_F	0.0626575	0.0396714	0.0667576	0.0735593	0.0618392	0.0690204	0.000254119	0.130575	0.0424361	0.0719528	0.0639428	0.0539062	0	0.0673872	0.0678121	0.068188	0.0795185	0.104206	0.115688	0.183458	0.0533942	0.0622515	0.110212
RAF1_P330_F	0	0	0	0.0154325	0	0	0	0	0	0.00259031	0	0.0326671	0	0	0	0.00599058	0	0.00913916	0	0	0.00220465	0.00440718	0.00302595
RAN_P581_R	0.804245	0.59364	0.560779	0.611765	0.419591	0.587395	0.230198	0.489464	0.776126	0.315903	0.222708	0.331244	0.389318	0.193183	0.224159	0.631136	0.928616	0.493841	0.863162	0.792678	0.543945	0.367763	0.741887
RAP1A_P285_R	0.434802	0.320383	0.31431	0.312856	0.211604	0.20635	0.037481	0.011301	0.0759032	0.126544	0.153694	0.049135	0	9.08925e-05	0.191811	0.213435	0.409265	0.376485	0.286034	0.34082	0.262541	0.07606	0.325208
RARA_E128_R	0.236039	0.0801847	0.0931131	0.0673908	0.0598151	0.0961643	0.0838161	0.0402387	0.0105347	0.0442673	0.0469872	0.0467965	0	0.0135267	0.0143183	0	0.0381124	0.0174839	0.028371	0.0617323	0.377073	0.153175	0.203431
RARA_P1076_R	0.608384	0.772077	0.770535	0.641348	0.713169	0.632246	0.542908	0.55726	0.596987	0.124974	0.827154	0.139249	0.0513394	0.0903371	0.243216	0.495464	0.629515	0.390701	0.608547	0.0510184
RARA_P176_R	0.424301	0.495661	0.586511	0.291084	0.418469	0.202164	0.103159	0.0797276	0.0761808	0.135241	0.0649906	0.171784	0.11066	0.0478881	0.142541	0.0616559	0.107604	0.215142	0.0945981	0.251517
RARB_E114_F	0	0.0318476	0.0383687	0	0.00351691	0	0.0131192	0	0	0.0026569	0	0	0	0	0	0.00287295	0.019085	0	0	0	0.0442917	0.0178454	0.0136375
RARB_P60_F	0.0677244	0.0803385	0.172569	0.107346	0.100834	0.00441983	0	0.171257	0	0.0159135	0	0.0514752	0	0.0118692	0.0323537	0	0.0158674	0.0380101	0	0.0605393
RARRES1_E235_F	0.0304787	0.00589204	0.0312358	0.0412128	0.00742905	0.00184117	0.00326198	0.00756495	0.0642586	0.646108	0.120198	0.502791	0.677136	0.786217	0.265087	0	0.0280556	0.0106145	0.0189818	0.0149336	0.410803	0.635156	0.511378
RARRES1_P426_R	0.456537	0.887593	0.748342	0.275717	0.449876	0.455618	0.214255	0.159643	0.97849	0.738273	0.44614	0.529368	0.978713	0.970995	0.579399	0.285222	0.666651	0.943817	0.973691	0.984254
RARRES1_P57_R	0.720954	0.840305	0.796904	0.740362	0.712848	0.662764	0.543429	0.837198	0.622873	0.89246	0.931419	0.819497	0.948515	0.902028	0.839376	0.690415	0.83554	0.674419	0.662523	0.881547
RASA1_E107_F	0.00372764	0.000875716	0.00945421	0.00647599	0	0.0118308	0.00573849	0.00851456	0.00958704	0.00517128	0.00421711	0.0129658	0.00385072	0.00375769	0.00751482	0.0173119	0.0180091	0.0294047	0.0194834	0.0066865	0.00544327	0.00694737	0.0181791
RASGRF1_E16_F	0.0149174	0.00363966	0.0165612	0.0124657	0	0.0152861	0.00382945	0.0287318	0.0205489	0.231097	0.153791	0.0481752	0.0476525	0	0.0181096	0	0.0352828	0.00197895	0.00291782	0.00204121	0.00910312	0.0486106	0.0048577
RASGRF1_P768_F	0	0.0162086	0.0139305	0.0299066	0	0.000698406	0	0	0	0.121501	0	0.00373618	0.0577064	0.0417812	0.00493891	0	0	0.00635628	0	0
RASSF1_E116_F	0.00283609	0	0.22742	0.0983914	0.342395	0.487468	0.00932455	0.871302	0.977699	0.984072	0.336847	0.976519	0.915717	0.98558	0.878686	0.0399738	0.00320619	0.0108084	0.54509	0.00868686	0.184677	0.829717	0.105263
RASSF1_P244_F	0	0.0261172	0.239532	0.224932	0.479785	0.31949	0.127781	0.857352	0.832624	0.843748	0.335742	0.777523	0.9423	0.924972	0.834786	0.00501724	0.0232832	0	0.416566	0
RBL2_P250_R	0.0884708	0.0722613	0.08116	0.0571236	0.153188	0.145071	0.0698642	0	0	0	0	0.00989171	0.0565002	0.0203505	0.00312409	0	0.0210238	0.0701514	0.0432563	0.14323	0.0953055	0.0112333	0.0555322
RBP1_E158_F	0	0	0.0286397	0	0	0.0025601	0	0	0	0	0	0	0	0	0	0.0227419	0	0	0.051226	0	0.0560515	0.0740559	0.108104
RBP1_P150_F	0	0	0	0	0	0.0129324	0	0	0.800939	0	0	0	0	0	0	0	0	0	0.234227	0
RBP1_P426_R	0.124456	0.139284	0.217692	0.144181	0.213133	0.0775122	0.21669	0.0770454	0.830609	0.0234821	0	0.0224137	0.00380472	0.0126848	0.00636241	0.239852	0.239956	0.0656106	0.695825	0.0721247
RET_P717_F	0.0340984	8.36641e-05	0.0288302	0	0.0182393	0.0217221	0.0236934	0.0335684	0.0514216	0.139327	0.0428474	0.0106012	0.154916	0.0671056	0.0310415	0	0	0	0	0	0.0697824	0.245482	0.0556124
RET_seq_53_S374_F	0.0411712	0	0.0369439	0.0357555	0.0150042	0.0358144	0	0.0100379	0.396023	0.513782	0.49228	0	0.8996	0.245508	0.415791	0.0482223	0.0228019	0.0067246	0.0112699	0.0185335
RET_seq_54_S260_F	0.165917	0.191877	0.278976	0.194576	0.146164	0.117711	0.0788523	0.148824	0.182235	0.444453	0.423166	0.0822483	0.549724	0.112204	0.444863	0.0461281	0.24514	0.0812864	0.121725	0.232354
RHOC_P536_F	0.00130992	0.0101554	0.0287475	0.00292881	0.0180675	0.0195446	0	0	0.028899	0	0.0145607	0	0	0	0.0033359	0	0	0	0	0	0.0115362	0.00584945	0
RHOH_P121_F	0.340178	0.343475	0.420318	0.614882	0.82863	0.518958	0.150281	0.634764	0.987399	0.686769	0.950859	0.833056	0.938946	0.977344	0.857183	0.640139	0.914774	0.0164777	0.590364	0.00114008	0.693077	0.922026	0.705256
RHOH_P953_R	0.968229	0.944488	0.92789	0.947778	0.977631	0.920681	0.799658	0.985795	0.985553	0.990207	0.989651	0.97981	0.986134	0.98067	0.988284	0.980728	0.989772	0.957115	0.973087	0.988967
RIPK1_P744_R	0.887839	0.983306	0.866001	0.74579	0.716288	0.841638	0.506079	0.82366	0.852877	0.991077	0.724486	0.984158	0.989231	0.978834	0.964141	0.984459	0.98823	0.982861	0.986129	0.986998	0.856002	0.942541	0.985109
RIPK1_P868_F	0.986542	0.988194	0.958121	0.853836	0.908744	0.865548	0.876104	0.938797	0.987255	0.992489	0.904939	0.984684	0.988855	0.985263	0.989912	0.986881	0.988974	0.970656	0.986703	0.989196
RIPK2_E123_F	0.0276073	0.0274998	0.0497245	0.0416286	0.0468356	0.0163465	0.0373504	0.00720931	0.000516957	0.0456574	0.106647	0	0.0732821	0.00809256	0.0235997	0.000680791	0.0412619	0.00838755	0.00680966	0.0131714	0.0352847	0.0331256	0.0140622
RIPK3_P124_F	0.309361	0.280456	0.428812	0.532831	0.689009	0.619738	0.0488626	0.552664	0.779832	0.9032	0.990398	0.957212	0.98184	0.915537	0.86006	0.0779248	0.10015	0.139249	0.598293	0.0877012	0.338077	0.875745	0.173454
RIPK3_P24_F	0.174821	0.175672	0.216933	0.142762	0.401588	0.712236	0	0.264957	0.987905	0.991456	0.987498	0.979907	0.988055	0.978007	0.893391	0	0	0	0.731227	0
RIPK4_E166_F	0.00485686	0.0234311	0.0413676	0.00519859	0.0367585	0.0338072	0.00630807	0.00447381	0	0.00115855	0	0.00165244	0	0	0	0	0.0307608	0.00496331	0	0.0195885	0.0399943	0.016573	0.027127
RIPK4_P172_F	0.0082856	0.11673	0.0501656	0.0514069	0.0605795	0.0743486	0.0466762	0.0213174	0.0170317	0.043374	0.0445414	0.0688539	0.00205122	0.0263938	0.0343201	0.0228095	0.0580017	0.0236477	0.0491235	0.0623756
ROR1_P6_F	0	0	0.000349548	0.00322248	0.0201821	0	0.00898508	0.00183527	0.0474374	0	0	0.0110873	0	0	0	0.0998649	0	0.129334	0.0545434	0	0.00467703	0.007545	0.0567484
ROR2_E112_F	0.0186031	0.0658352	0.0608544	0.0273696	0.0196028	0.0158099	0.0256268	0.147255	0.00406884	0.0749284	0	0.07274	0	0.00307325	0.080183	0.0456895	0.0143041	0.0574419	0.0191605	0.0414534	0.019908	0.0241591	0.0178049
ROR2_P317_R	0.0214713	0	0.00295858	0	0	0.0205807	0	0	0	0	0	0	0	0.00429775	0	0	0	0	0	0
RRAS_P100_R	0.0398919	0	0	0	0	0	0	0	0	0	0	0.0314828	0	0	0	0	0.000999377	0	0	0	0.00569884	0.00393535	0.000199875
RUNX1T1_E145_R	0.232394	0.295678	0.312838	0.206354	0.439876	0.273893	0.0318733	0.144208	0.803753	0.222437	0.179808	0.1257	0.0587688	0.0379687	0.314595	0.187158	0.3525	0.133852	0.677475	0.307571	0.336423	0.248882	0.452714
RUNX1T1_P103_F	0.0785523	0.0797231	0.305341	0.570908	0.718482	0.404236	0.759771	0.283541	0.714712	0.0675142	0.0297867	0.290022	0.0625546	0.51052	0.136223	0.819294	0.267851	0.855494	0.845398	0.0805492
RUNX3_E27_R	0.507569	0.449465	0.590003	0.663554	0.904808	0.68989	0.564422	0.951445	0.951476	0.967706	0.99254	0.890142	0.934434	0.938064	0.949004	0.951596	0.994019	0.748322	0.851281	0.989663	0.666443	0.962347	0.908369
RUNX3_P247_F	0.442086	0.658767	0.634534	0.852025	0.987583	0.790943	0.308638	0.98345	0.984969	0.992143	0.992109	0.97761	0.828741	0.980829	0.990103	0.988647	0.990934	0.69012	0.864096	0.990316
RUNX3_P393_R	0.382965	0.655855	0.749931	0.873726	0.972068	0.783653	0.532826	0.986458	0.989409	0.992739	0.991761	0.936128	0.923682	0.982424	0.988957	0.988759	0.991489	0.769474	0.826271	0.990551
RYK_P493_F	0	0.045434	0.129741	0	0.00319947	0.0475037	0.160029	0.0933501	0.0763631	0	0.0637561	0.0496376	0	0.0419548	0	0	0	0	0	0	0.0551296	0.0406327	0
S100A12_P1221_R	0.852359	0.890992	0.781177	0.832754	0.810144	0.780358	0.632405	0.805627	0.508172	0.884499	0.912205	0.740059	0.734321	0.789083	0.794199	0.731637	0.869847	0.789931	0.730365	0.889486	0.701435	0.842176	0.671819
S100A2_E36_R	0.507333	0.749498	0.583444	0.60034	0.313173	0.504592	0.364254	0.782476	0.922407	0.937094	0.831169	0.74804	0.787431	0.67115	0.887914	0.164308	0.219546	0.484125	0.673111	0.186843
S100A2_P1186_F	0.886684	0.971489	0.829336	0.767701	0.496571	0.740047	0.835486	0.900135	0.951832	0.993051	0.809987	0.944783	0.984042	0.977203	0.91535	0.535507	0.877491	0.968982	0.980717	0.975382
S100A4_E315_F	0.118028	0.376206	0.477922	0.547124	0.748449	0.427295	0.320074	0.882739	0.903245	0.967179	0.992095	0.946198	0.829947	0.926804	0.933626	0.00881406	0.100633	0.0353241	0.507719	0.0502952	0.672927	0.944639	0.592129
S100A4_P194_R	0.661857	0.8321	0.742178	0.91483	0.887948	0.842385	0.632019	0.987032	0.954641	0.994143	0.991341	0.982388	0.981624	0.983201	0.986965	0.779562	0.886652	0.387959	0.760543	0.567567
S100A4_P887_R	0.873168	0.944741	0.812354	0.806127	0.85551	0.75187	0.559291	0.965389	0.813127	0.976417	0.990706	0.882598	0.985898	0.872601	0.941438	0.93931	0.969938	0.949182	0.950258	0.988182
SCGB3A1_E55_R	0	0.0256116	0.147197	0	0	0.00868124	0.139567	0.609421	0.42617	0.990496	0.349284	0.88893	0.978159	0.94673	0.742379	0	0	0	0.171371	0	0.0697955	0.841883	0.16618
SCGB3A1_P103_R	0	0	0.65608	0	0	0	0	0.968515	0.884111	0.976899	0.958344	0.922738	0.954936	0.948901	0.924122	0.227878	0	0.355533	0.907021	0
SEMA3A_P343_F	0.0720703	0	0.231506	0.0128964	0.118437	0.13059	0	0.125578	0	0.0183308	0.0347882	0.0727181	0.217401	0.0176514	0.0585711	0.102903	0.116972	0.0582149	0.0117845	0.0170753	0.175373	0.144858	0.118084
SEMA3A_P658_R	0.123145	0.507897	0.445409	0.246639	0.129926	0.26428	0.172427	0.161062	0.36613	0.270404	0.290396	0.217057	0.160284	0.113708	0.19365	0	0.236874	0.176056	0.36305	0.0979066
SEMA3B_E96_F	0.155824	0.0839242	0.137277	0.133058	0.12529	0.0397072	0.00804097	0.0349552	0.293776	0.0333931	0.0631541	0.181058	0.0301242	0.0559979	0.127343	0.0183548	0.0552146	0.048842	0.275084	0.0666419	0.104253	0.103901	0.117601
SEMA3B_P110_R	0.13382	0.105259	0.205443	0.105081	0.0620583	0.157814	0.00695147	0.0492871	0.294964	0.0538095	0.0981684	0.139757	0.00312274	0.0698679	0.133645	0.0445697	0.101283	0.0986479	0.271985	0.195383
SEMA3C_E49_R	0.037208	0.0270072	0.0976661	0.00946958	0	0.0222505	0.011572	0.0539946	0.0036275	0.039332	0.00322882	0.0520807	0.063721	0.0202729	0.0491099	0.0463923	0.031243	0.0679162	0.0286186	0.0366403	0.179066	0.198811	0.107647
SEMA3C_P642_F	0.391515	0.399811	0.295878	0.292895	0.423867	0.0754901	0.4223	0.219587	0.609275	0.132439	0.822871	0.282195	0.228578	0.0734477	0.527215	0.0598813	0.422706	0.0717966	0.23514	0.0761373
SEMA3F_E333_R	0.179371	0.137594	0.197119	0.171105	0.0387209	0.166165	0.0102585	0.187397	0.122706	0.0516134	0.06042	0.0213981	0.0563394	0.0561994	0.0445103	0.03945	0.0548411	0.0859387	0.0784363	0.0518704	0.100827	0.0597352	0.0565691
SEMA3F_P692_R	0.0350402	0.0602636	0.130262	0.0998496	0.0396316	0.129419	0.0167751	0.0680893	0	0.0358697	0.0529872	0.0716967	0.0646776	0	0.0618592	0.0158874	0.0606108	0.0397577	0.0365551	0.102344
SEPT5_P441_F	0.630943	0.646199	0.507111	0.334225	0.343485	0.272742	0.0958744	0.0291458	0.174558	0.0507198	0.220975	0.493674	0.0925626	0	0.0962968	0.190854	0.307623	0.509151	0.416797	0.702987	0.527178	0.231946	0.547313
SEPT5_P464_R	0.814247	0.799889	0.702485	0.652114	0.55858	0.706419	0.316176	0.287807	0.181661	0.163808	0.531685	0.803089	0.13161	0.154439	0.299103	0.243701	0.704619	0.829031	0.685697	0.882673
SEPT9_P374_F	0.522098	0.6174	0.697881	0.586292	0.699438	0.599409	0.463163	0.647926	0.989154	0.966015	0.985935	0.94907	0.893948	0.936369	0.963815	0.000381618	0.0152337	0.390475	0.764471	0.117052	0.733974	0.932653	0.506672
SEPT9_P58_R	0.912585	0.99074	0.91184	0.818426	0.762506	0.898586	0.795266	0.782549	0.9498	0.983901	0.990792	0.985209	0.951465	0.985819	0.960689	0.475451	0.531799	0.966318	0.977593	0.827946
SERPINA5_E69_F	0.669273	0.855438	0.678837	0.664286	0.82431	0.647287	0.363927	0.459111	0.727995	0.293619	0.970551	0.578682	0.508725	0.578641	0.800072	0.691458	0.888029	0.734766	0.796213	0.8955	0.433978	0.423452	0.510099
SERPINA5_P156_F	0.232697	0.266679	0.183243	0.239594	0.214851	0.235266	0	0.17029	0.295383	0.0527524	0.542021	0.298127	0.167078	0.0248252	0.30736	0.201816	0.392955	0.0562325	0.327599	0.116424
SERPINB2_P939_F	0.984847	0.987165	0.988315	0.982811	0.98452	0.980742	0.971074	0.980838	0.966041	0.986639	0.988728	0.933138	0.9823	0.959014	0.987256	0.984507	0.988943	0.98043	0.983514	0.989731	0.982782	0.972994	0.985425
SERPINB5_P19_R	0.99009	0.993513	0.972527	0.913831	0.989908	0.958118	0.856583	0.955716	0.989925	0.696398	0.992295	0.723619	0.990423	0.986143	0.838665	0.831267	0.948681	0.989235	0.991649	0.994287	0.95351	0.896648	0.951024
SERPINE1_E189_R	0.25657	0.421959	0.248994	0.19476	0.257885	0.247012	0.23556	0.0777518	0.14819	0.0649329	0.209854	0.127691	0.0712082	0.120611	0.239751	0.0532891	0.130608	0.111291	0.152813	0.193495	0.348143	0.333191	0.189547
SERPINE1_P519_F	0.588639	0.465753	0.581503	0.547409	0.378012	0.428399	0.0215522	0.393895	0.700951	0.223699	0.597982	0.578859	0.746835	0.465739	0.563114	0.0158782	0.108964	0.290129	0.604443	0.234559
SEZ6L_P249_F	0	0	0.0053366	0.0205627	0	0	0	0	0.048222	0.000135631	0.170959	0.034329	0.329576	0	0	0	0.0155334	0	0	0	0.0160162	0.0841657	0.00155334
SEZ6L_P299_F	0.0722037	0.0259953	0.0511017	0.00934137	0	0.0396855	0	0	0.131873	0	0.0338968	0.0487231	0.509133	0.023342	0.0164623	0	0	0	0	0
SFN_E118_F	0.961927	0.991922	0.923338	0.89073	0.986606	0.872644	0.733355	0.975605	0.978805	0.993343	0.993081	0.912814	0.984288	0.98653	0.982639	0.762737	0.925541	0.98973	0.990885	0.993059	0.558584	0.690956	0.473023
SFN_P248_F	0.194215	0.105437	0.16754	0.268276	0.322759	0.183284	0.218138	0.440917	0.24568	0.319624	0.241281	0.267797	0.599489	0.586237	0.547161	0	0	0.033374	0.0233067	0.0115949
SFRP1_E398_R	0	0	0.0048213	0	0	0	0	0.0364573	0	0	0	0	0	0	0.00853655	0	0	0	0	0	0.00478251	0.00353938	0.00374672
SFRP1_P157_F	0.00786844	0	0.016654	0.00015583	0.0106866	0.0267689	0	0	0	0	0	0	0	0.00705241	0.00458379	0	0.0225868	0	0	0.0148803
SFTPA1_E340_R	0.972254	0.989438	0.971289	0.925083	0.827282	0.885931	0.671442	0.986249	0.988374	0.928051	0.991776	0.897846	0.990691	0.868995	0.991075	0.990356	0.989331	0.98539	0.989992	0.992046	0.876678	0.934534	0.919017
SFTPA1_P421_F	0.937282	0.985188	0.961108	0.809643	0.965348	0.748424	0.623787	0.981348	0.980282	0.805246	0.989766	0.793697	0.960013	0.813906	0.985223	0.820959	0.984624	0.604573	0.904878	0.928015
SFTPB_P689_R	0.849888	0.74398	0.783169	0.771043	0.794902	0.893182	0.567069	0.847132	0.835296	0.704135	0.930231	0.94374	0.443881	0.884318	0.805443	0.799797	0.973569	0.861417	0.821759	0.938349	0.77189	0.799272	0.878978
SFTPC_E13_F	0.948922	0.978666	0.938996	0.802644	0.937824	0.839167	0.803094	0.922719	0.939373	0.917411	0.988029	0.970861	0.97155	0.976339	0.976357	0.769909	0.885019	0.967044	0.911193	0.986269	0.892759	0.95783	0.903887
SFTPD_E169_F	0.9464	0.991319	0.90876	0.925113	0.9297	0.911131	0.683599	0.980648	0.789231	0.991697	0.992527	0.945406	0.896098	0.950697	0.978931	0.951598	0.991687	0.939597	0.933945	0.990387	0.899432	0.940654	0.961443
SGCE_E149_F	0.0254482	0.0343604	0.0444237	0.00993827	0.0291804	0.000457231	0.049701	0.00182176	0	0.035909	0.0353308	0.121524	0.216956	0	0.114288	0	0.0426841	0	0.0249867	0.0110465	0.451365	0.454156	0.457062
SGCE_P250_R	0.945563	0.967092	0.901881	0.891327	0.870899	0.92199	0.626845	0.934396	0.835153	0.65428	0.957998	0.982431	0.992039	0.440126	0.944246	0.847756	0.976722	0.879092	0.822924	0.965405
SH3BP2_E18_F	0.323132	0.427236	0.428673	0.219749	0.215861	0.296848	0.194218	0.0891005	0.401044	0.170801	0.223973	0.131415	0.180114	0.0721442	0.122369	0.118694	0.224677	0.11107	0.329882	0.211796	0.254782	0.163332	0.168197
SH3BP2_P771_R	0.149474	0.2197	0.414826	0.277659	0.0742621	0.323398	0.00191648	0.192472	0.210731	0.104466	0.174873	0.201845	0.0240512	0.164645	0.149273	0.0665185	0.0697203	0.063527	0.34114	0.144942
SHB_P473_R	0	0	0.0357439	0.0206827	0	0	0	0	0.118061	0	0	0	0	0	0.00141872	0	0.00104613	0	0.0803525	0	0.0389042	0.041156	0.0466514
SHB_P691_R	0.0482581	0.164207	0.105367	0.0910294	0.0261022	0.045551	0.0077166	0.0726989	0.305691	0.0262418	0.0207629	0.0327911	3.71805e-05	0.0039567	0.0768367	0	0.0130856	0.00270659	0.35162	0.0177027
SHH_E328_F	0.215612	0.285373	0.301281	0.130234	0.230276	0.187688	0	0.01863	0.0686851	0.0923759	0.249862	0.318546	0.529549	0.206896	0.156828	0	0.152312	0.0821997	0.0577241	0.230705	0.144029	0.134208	0.0754139
SHH_P104_R	0.0432559	0.168042	0.102259	0.0994824	0.0683585	0.145057	0.0394898	0.057682	0.0289946	0.066486	0.0344976	0.0972898	0.0687072	0.0374179	0.11488	0.00900612	0.0671174	0.0433346	0.0390483	0.0726916
SIN3B_P514_R	0.974507	0.985377	0.98729	0.886011	0.972622	0.918402	0.553281	0.969463	0.500127	0.986772	0.97406	0.933601	0.979644	0.968262	0.9798	0.980677	0.983706	0.981714	0.952619	0.987653	0.872437	0.945319	0.97978
SIN3B_P607_F	0.810607	0.988876	0.86511	0.820967	0.940494	0.822546	0.688028	0.987108	0.985321	0.959561	0.989431	0.953265	0.984236	0.984736	0.98972	0.987427	0.9904	0.984302	0.96032	0.988981
SKI_E465_R	0	0	0.00177692	0.00476071	0	0.0412704	0	0.00485189	0	0.0185719	0	0.00655941	0	0.00863128	0.00052839	0	0	0	0	0	0.00682972	0.00489286	0
SLC14A1_E295_F	0.786429	0.831287	0.722231	0.716176	0.748772	0.595478	0.624281	0.986619	0.933851	0.91272	0.85794	0.753506	0.929684	0.903164	0.963923	0.833851	0.926777	0.815362	0.915133	0.946186	0.724363	0.87851	0.853292
SLC14A1_P369_R	0.836642	0.966844	0.805848	0.641345	0.617925	0.638366	0.609455	0.769649	0.773372	0.926995	0.641487	0.89616	0.941349	0.942749	0.922987	0.509074	0.863196	0.904614	0.831934	0.986796
SLC22A18_P216_R	0.849745	0.932831	0.842644	0.875271	0.918783	0.780055	0.411604	0.722563	0.719912	0.602775	0.953853	0.970509	0.978572	0.908263	0.810564	0	0	0.514495	0.738474	0.193968	0.838482	0.899017	0.586051
SLC22A18_P472_R	0.855602	0.949691	0.913283	0.934733	0.933326	0.941713	0.59946	0.985683	0.910848	0.957136	0.99097	0.982428	0.969439	0.981127	0.93963	0.828876	0.968745	0.908362	0.919059	0.788529
SLC22A2_E271_R	0.96654	0.990279	0.911327	0.870199	0.987464	0.833407	0.697098	0.987438	0.987505	0.992931	0.991911	0.984422	0.989483	0.985412	0.991532	0.989803	0.991539	0.987782	0.98989	0.991088	0.889404	0.901124	0.943253
SLC22A2_P109_F	0.950603	0.960159	0.93411	0.840254	0.937574	0.819167	0.753469	0.698254	0.610893	0.879574	0.944779	0.908796	0.709646	0.836407	0.919006	0.742524	0.981653	0.883589	0.885726	0.988932
SLC22A3_E122_R	0.0394726	0.450052	0.253334	0.0922183	0.0986111	0.101807	0.125412	0.914739	0.496518	0.925987	0.808257	0.98428	0.914997	0.984874	0.881387	0.163419	0.0669393	0.0977069	0.069714	0.0372718	0.20151	0.776893	0.135229
SLC22A3_P528_F	0.322304	0.285324	0.275692	0.22533	0.395586	0.136869	0.0191311	0.629825	0.447381	0.937128	0.860633	0.793748	0.730275	0.33032	0.789939	0.109576	0.289533	0.0651841	0.275166	0.177784
SLC22A3_P634_F	0.759904	0.671556	0.689791	0.720891	0.818402	0.640807	0.269016	0.935622	0.582512	0.953516	0.913657	0.875412	0.930968	0.756966	0.93406	0.272096	0.676721	0.260731	0.612001	0.594491	0.652909	0.860339	0.483208
SLC5A5_E60_F	0.855114	0.85054	0.847518	0.717575	0.434439	0.760529	0.384137	0.345309	0.322429	0.396261	0.560461	0.57176	0.723516	0.702492	0.40909	0.671407	0.826278	0.305447	0.298356	0.264203	0.692836	0.503915	0.473138
SLC5A8_E60_R	0.0435309	0.13453	0.149836	0.09324	0.0696837	0.0422843	0.0905463	0.584274	0.392276	0.092933	0.353173	0.922415	0.917476	0.955999	0.102423	0.0615063	0.0572802	0.0310834	0.0470834	0.102944	0.111723	0.529279	0.0579645
SLC5A8_P38_R	0.0646983	0.250923	0.162631	0.209192	0.112664	0.140058	0.000297169	0.614941	0.398642	0.0903384	0.33002	0.893432	0.877313	0.917114	0.0256922	0.0126428	0.0740906	0.0202238	0.0348273	0.137964
SLC6A8_P193_R	0.94097	0.920807	0.980653	0.967532	0.716781	0.912753	0.677994	0.891181	0.751693	0.713397	0.687938	0.778212	0.961051	0.855008	0.937739	0.789496	0.986858	0.782993	0.711579	0.740572	0.664749	0.663719	0.640715
SLC6A8_P409_F	0.875243	0.820725	0.837835	0.905339	0.893807	0.865719	0.6987	0.760551	0.756534	0.737137	0.819556	0.831096	0.575064	0.91352	0.885303	0.908256	0.941971	0.913665	0.887234	0.87213
SLC6A8_seq_28_S227_F	0.795296	0	0.0981876	0.697536	0.353858	0	0	0.879755	0	0.0447788	0.159121	0.356951	0	0.928574	0.705103	0	0	0	0.377067	0.698899
SLIT2_E111_R	0.121871	0.224036	0.225706	0.159677	0.0866591	0.111275	0.0035837	0.631628	0.192043	0.852515	0.348844	0.574226	0.891687	0.797045	0.732418	0.0878669	0.119814	0.086298	0.0767658	0.204777	0.11066	0.577808	0.0600627
SLIT2_P208_F	0.0326274	0.214838	0.155559	0.0336245	0.0543237	0.0328953	0.0925645	0.416904	0.130682	0.832863	0.321708	0.524585	0.72158	0.697871	0.578323	0.00666693	0.00190715	0	0.00461016	0.0119217
SMAD2_P708_R	0	0	0	0	0	0.00326818	0	0	0	0	0	0.00770989	0	0	0	0	0	0	0	0	0.0769623	0.0833665	0.0402852
SMAD2_P848_R	0.129523	0.187536	0.143699	0.0844982	0.123127	0.0921698	0.313651	0.276619	0.0801088	0.104927	0.173146	0.0899383	0.309961	0.152466	0.138989	0.0699703	0.0952268	0.0559029	0.0820518	0.0997
SMAD4_P474_R	0	0	0	0	0	0	0	0	0	0	0	0	0	0	0	0	0	0	0	0	0	0	0
SMARCA3_E20_F	0.000292136	0	0.101461	0.140674	0.0230756	0.0057507	0.00213495	0.0102004	0.00467787	0.0087496	0.0248689	0.0182517	0.0479146	0.0435135	0.22965	0.0425358	0.0499098	0.0275202	0.0151932	0.0203517	0.0372965	0.0404822	0.0239383
SMARCA3_P109_R	0.0161379	0.00961435	0.020417	0.0110049	0.00463427	0.00317607	0.00248473	0.0220454	0.0103267	0.0379791	0.0293017	0.0098793	0.0278584	0.0176774	0.0447044	0.0285624	0.0247972	0.0151386	0.0101537	0.0203932
SMARCA3_P17_R	0	0	0.166697	0.229089	0.01987	0.0267125	0	0	0	0	0	0.0144518	0.00393381	0	0.36559	0.0451076	0.00539633	0	0.054015	0
SMARCA4_P362_R	0.0196408	0	0.0051582	0.00043915	0	0	0	0.00540029	0	0.000196917	0.0578131	0	0	0	0	0	0.0142788	0	0	0	0.00360546	0.00792628	0.00285577
SMARCB1_P220_R	0.545218	0.424592	0.542354	0.475252	0.156477	0.283483	0.178596	0.0982445	0.304648	0.178003	0.0815723	0.279802	0.240763	0.174815	0.081354	0.317828	0.558105	0.521078	0.550281	0.845656	0.372282	0.1799	0.55859
SMO_E57_F	0	0	0	0	0	0	0	0.00107534	0	0	0	0.00315702	0	0	0	0.00931932	0	0	0	0	0.023082	0.0134054	0.0172609
SMO_P455_R	0.0781515	0.0467782	0.0582443	0.0427666	0.0347174	0.047853	0.0146373	0	0.110209	0.0252953	0.0297751	0.00273525	0.0130052	0	0.0292335	0.0211018	0.051081	0.00635278	0.0473364	0.0374177
SNCG_E119_F	0.804304	0.882013	0.72621	0.478175	0.437375	0.485958	0.546567	0.62915	0.500532	0.796799	0.880514	0.911233	0.822173	0.802345	0.4601	0.474473	0.539968	0.863745	0.863075	0.98757	0.617465	0.69646	0.647118
SNCG_P53_F	0.723821	0.870444	0.673961	0.414523	0.361508	0.495071	0.506031	0.366368	0.575779	0.608169	0.501614	0.94352	0.967088	0.969461	0.604311	0.339289	0.42087	0.542612	0.574305	0.982463
SNCG_P98_R	0.794167	0.880086	0.703346	0.585327	0.360606	0.725556	0.511721	0.510023	0.284918	0.734646	0.510961	0.889852	0.88718	0.966415	0.59189	0.387192	0.563103	0.723883	0.55541	0.88881
SNRPN_E14_F	0.923929	0.958923	0.923903	0.890207	0.806612	0.911188	0.651192	0.837655	0.385755	0.551379	0.855115	0.719959	0.780225	0.837105	0.903831	0.844255	0.968482	0.848495	0.661724	0.929426	0.805262	0.63736	0.800461
SNRPN_P230_R	0.989695	0.990624	0.991508	0.987081	0.986541	0.983737	0.961827	0.978106	0.960364	0.912951	0.991133	0.978762	0.990678	0.981466	0.98838	0.987358	0.989944	0.986194	0.978349	0.989884
SNRPN_seq_12_S127_F	0.689749	0.732195	0.653712	0.600376	0.585403	0.466195	0.386638	0.693792	0.14259	0.324645	0.63696	0.387383	0	0.116563	0.685844	0.482905	0.766337	0.460198	0.52148	0.753833
SNRPN_seq_18_S99_F	0.811063	0.863259	0.766231	0.800021	0.765191	0.779849	0.690497	0.931108	0	0.498798	0.796219	0.446546	0.168201	0.16938	0.744616	0.689112	0.899021	0.779051	0.630438	0.842727
SNURF_E256_R	0.87447	0.973369	0.861199	0.934391	0.873334	0.803927	0.541657	0.930723	0.350399	0.557275	0.923669	0.732184	0.209088	0.366858	0.890266	0.884001	0.975992	0.892773	0.85716	0.985766	0.682669	0.479806	0.732709
SNURF_P2_R	0.645196	0.631386	0.577983	0.611381	0.476248	0.623651	0.114145	0.676367	0.214041	0.275201	0.576092	0.478674	0.252229	0.116731	0.672699	0.42768	0.651833	0.513463	0.428948	0.711628
SNURF_P78_F	0.877084	0.783421	0.744375	0.762915	0.697461	0.636899	0.291555	0.827172	0.198404	0.471275	0.694976	0.300735	0.0892175	0.102409	0.60865	0.642772	0.816855	0.667033	0.654756	0.87998
SOD3_P225_F	0.985746	0.990405	0.990302	0.987786	0.988745	0.984072	0.978268	0.984429	0.987321	0.988514	0.990014	0.983126	0.947624	0.979795	0.989073	0.987529	0.989685	0.983867	0.986912	0.985017	0.815506	0.860346	0.893892
SOD3_P460_R	0.601267	0.778912	0.728468	0.613405	0.748146	0.647059	0.394499	0.801351	0.796615	0.584481	0.920501	0.490556	0.819623	0.676352	0.826158	0.763437	0.923255	0.668847	0.825753	0.824617
SOX1_P1018_R	0	0.0313039	0	0	0	0.0154113	0	0.268217	0.226748	0.623554	0.160724	0.191027	0.840438	0.730408	0.198775	0	0	0	0	0	0.0446344	0.4868	0.0202628
SOX1_P294_F	0.0723891	0.128864	0.128084	0.120325	0.042455	0.0860489	0	0.200058	0.257439	0.926567	0.292837	0.612325	0.889301	0.901916	0.468465	0.0106772	0.083957	0.0664554	0.023227	0.0183111
SOX17_P287_R	0.191485	0.258848	0.267189	0.0796038	0.1885	0.0438919	0	0.0961873	0.114849	0.0291821	0.0554716	0.0319039	0.105334	0	0	0.0184206	0.087176	0.0440267	0.0727149	0.0924966	0.145248	0.0952962	0.109781
SOX17_P303_F	0.135179	0.169344	0.230967	0.119703	0.20019	0.0544578	0.0941156	0.0995735	0.280732	0.167633	0.207721	0.0290819	0.121868	0.0264548	0.158747	0.120286	0.16105	0.132204	0.222707	0.146723
SOX2_P546_F	0.0745777	0.067034	0.123482	0.042787	0.0183619	0.0575538	0.0635432	0.0674936	0.161167	0.0509142	0.066738	0.162658	0.695162	0.420431	0.0550526	0.000894375	0.0208438	0.000448777	0.0186198	0.0148173	0.0639056	0.209952	0.0111248
SPARC_E50_R	0.145874	0.129816	0.152742	0.104635	0.0849446	0.0941978	0.0876496	0.0443128	0.109023	0.0948524	0.181078	0.108102	0.0806463	0.0783107	0.0957275	0.144492	0.0675387	0.314729	0.21206	0.108965	0.18029	0.110634	0.143559
SPARC_P195_F	0.35608	0.321273	0.371987	0.175591	0.124344	0.259765	0.115167	0.100904	0.246567	0.0399001	0.283833	0.117216	0.00683989	0.0761525	0.106674	0.00896933	0.0823488	0.136766	0.245254	0.114465
SPDEF_E116_R	0.417623	0.63153	0.41892	0.262955	0.422424	0.216127	0.0942884	0.264427	0.0446366	0.116995	0.54147	0.128631	0.0993635	0.0419232	0.223902	0.317954	0.351625	0.475927	0.513516	0.660062	0.513489	0.246154	0.528006
SPDEF_P6_R	0.788312	0.725331	0.771763	0.654401	0.721476	0.726167	0.33753	0.420093	0.540645	0.178307	0.796649	0.205587	0.0125694	0.0536288	0.269638	0.328723	0.280907	0.77068	0.812352	0.768316
SPI1_E205_F	0.470591	0.644411	0.568552	0.552917	0.603907	0.571623	0.431322	0.678104	0.253048	0.861917	0.830544	0.500214	0.399904	0.671514	0.82871	0.27529	0.466456	0.307966	0.336216	0.27137	0.704099	0.795617	0.54642
SPI1_P48_F	0.793897	0.841458	0.803185	0.878475	0.785129	0.77534	0.271957	0.880147	0.330325	0.993243	0.989138	0.980192	0.960934	0.925623	0.989625	0.34388	0.783617	0.201249	0.486698	0.0870944
SPI1_P929_F	0.794816	0.927948	0.837745	0.803521	0.879089	0.891536	0.658669	0.884369	0.797223	0.841198	0.949509	0.86946	0.900387	0.838221	0.941262	0.907159	0.954959	0.939044	0.871375	0.963928
SPP1_E140_R	0.126279	0.313216	0.27045	0.158253	0.120207	0.293642	0.157371	0.487237	0.737507	0.204956	0.853491	0.205821	0.1577	0.288005	0.378642	0.166228	0.336196	0.0514082	0.376692	0.0539222	0.422527	0.56919	0.340158
SPP1_P647_F	0.591005	0.555507	0.736105	0.627315	0.698876	0.793865	0.473291	0.564078	0.890568	0.674886	0.976366	0.577558	0.663817	0.689541	0.756867	0.416238	0.593662	0.448388	0.707513	0.251338
SRC_E100_R	0.874253	0.988098	0.816806	0.741049	0.924726	0.693843	0.456362	0.737427	0.580804	0.309447	0.956917	0.379082	0.0996678	0.156795	0.652641	0.58199	0.942456	0.942482	0.935986	0.989074	0.896523	0.725236	0.933889
SRC_P164_F	0.929235	0.978013	0.957458	0.923677	0.929345	0.981613	0.758377	0.868364	0.826731	0.741365	0.943821	0.788928	0.604065	0.471615	0.83986	0.849163	0.921761	0.967475	0.951435	0.975439
SRC_P297_F	0.990814	0.9905	0.991419	0.988096	0.990028	0.98377	0.9395	0.856967	0.989592	0.90619	0.991393	0.955368	0.915308	0.843017	0.990309	0.98965	0.991954	0.988469	0.990482	0.990527
ST6GAL1_P164_R	0	0	0.0141133	0.0103711	0.0404898	0	0	0	0.181587	0	0	0.00210476	0	0	0	0.104151	0	0.0409734	0.0344788	0	0.0144369	0.0405855	0.0712464
ST6GAL1_P528_F	0.0230557	0	0.0631027	0.0168445	0	0.0341391	0	0	0.262841	0	0.0515084	0.0308641	0.0484129	0.026269	0.0457805	0.0815058	0.109045	0.01307	0.312009	0.0172306
STAT5A_E42_F	0.15545	0.197721	0.230713	0.337575	0.31972	0.336097	0.182265	0.661309	0.655008	0.841706	0.990168	0.880971	0.91874	0.898261	0.881753	0.190681	0.337616	0.0881071	0.38118	0.13011	0.409277	0.877495	0.213876
STAT5A_P704_R	0.511904	0.697137	0.607854	0.612829	0.546901	0.686716	0.306995	0.871121	0.795032	0.929773	0.953203	0.982086	0.925061	0.938579	0.917142	0	0.0447832	0.255413	0.652091	0.0587829
STK11_P295_R	0.377727	0.151692	0.230183	0.119781	0.147972	0.186853	0.0143405	0.315645	0.0340835	0.172354	0.0402507	0.170203	0.0977267	0.29896	0.255284	0.104366	0.199569	0.130166	0.146493	0.273677	0.175507	0.173063	0.170854
STK23_E182_R	0.990739	0.67224	0.773207	0.93273	0.970714	0.566245	0.470128	0.892584	0.951449	0.983195	0.991212	0.985435	0.98311	0.985943	0.990497	0.696395	0.652812	0.764288	0.974655	0.992128	0.736679	0.952252	0.750807
STK23_P24_F	0.949479	0.572346	0.608793	0.874234	0.841663	0.609749	0.481246	0.846705	0.818121	0.9748	0.939672	0.985436	0.957094	0.986347	0.964435	0.547512	0.474331	0.523349	0.914522	0.968076
SYBL1_E23_R	0.621991	0.742689	0.687175	0.558526	0.343598	0.64489	0.46636	0.420371	0.00671171	0.618625	0.925863	0.241103	0.108073	0.742931	0.79625	0.442656	0.67268	0.430703	0.33219	0.699928	0.406309	0.349565	0.414244
SYBL1_P349_F	0.436807	0.18011	0.261514	0.238409	0.232847	0.195236	0.0781694	0.0267435	0	0.320339	0.64565	0.181831	0	0.218685	0.339857	0.16362	0.539647	0.254068	0.112474	0.494478
SYK_E372_F	0.000662023	0	0.011553	0	0.136141	0.00613136	0	0	0.050068	0.439178	0.13486	0	0.553258	0.644438	0.00160529	0	0.00548719	0	0	0.00306584	0.373628	0.512123	0.277361
SYK_P584_F	0.775775	0.847619	0.734718	0.743224	0.699138	0.686917	0.588918	0.619177	0.989267	0.812513	0.946185	0.499787	0.820839	0.88579	0.797	0.498393	0.627554	0.523048	0.778133	0.337928
TAL1_E122_F	0	0	0.039951	0.017258	0.343303	0.280072	0	0.0993451	0.368097	0.541092	0.039991	0.568921	0.112334	0.74617	0.280418	0.0118917	0	0.0227308	0.0976047	0	0.260954	0.705139	0.175193
TAL1_P594_F	0.0737471	0.278011	0.192254	0.131102	0.296278	0.466121	0	0.60918	0.630382	0.984754	0.610182	0.949433	0.984901	0.983621	0.77337	0.0341519	0.112897	0	0.0774546	0.00943757
TAL1_P817_F	0.354687	0.698278	0.839455	0.686446	0.465005	0.318054	0	0.95889	0.956271	0.987456	0.929556	0.978628	0.98432	0.977579	0.86845	0.382618	0.69258	0.242041	0.734424	0.210068
TBX1_P520_F	0.674757	0.787373	0.760801	0.82112	0.679121	0.72792	0.196276	0.789874	0.400787	0.86406	0.773877	0.961681	0.920074	0.910408	0.848733	0.450906	0.777827	0.589021	0.676937	0.823423	0.368193	0.707749	0.392441
TBX1_P885_R	0.0522278	0.0961484	0.11054	0.0841709	0.0854109	0.0344922	0.0443496	0.75583	0.135258	0.576493	0.404077	0.905953	0.914682	0.915014	0.247175	0.12699	0.396362	0.0170078	0.038787	0.0271473
TCF4_P175_R	0.00484836	0	0	0	0	0	0	0.00133725	0	0	0.0128928	0.0459921	0	0.923363	0.00495434	0.212863	0.0455107	0	0.0121677	0.0499946	0.054059	0.164224	0.0579631
TCF4_P317_F	0.188796	0.120571	0.150669	0.0803404	0.0597866	0.145082	0.00673363	0.0274705	0.0285757	0.191904	0.149445	0.132412	0.0176499	0.910961	0.180632	0.0475553	0.0836092	0.0152527	0.0526972	0.0599813
TCF7L2_E411_F	0.00731388	0	0	0.00902576	0	0	0	0	0	0	0	0	0	0	0	0	0.00813073	0	0	0	0.00862217	0.0035078	0.00608849
TCF7L2_P193_R	0.0379782	0.0117489	0.0307146	0.00964863	0.00151464	0.00596013	0.00680576	0.00172701	0	0.0031895	0.0308912	0.00329105	0	0.00679623	0.0102297	0.0145532	0.000898439	0.0291638	0.00813867	0
TDG_E129_F	0.693988	0.870563	0.662381	0.680747	0.748236	0.754839	0.508272	0.858597	0.74075	0.794759	0.865453	0.786891	0.800777	0.725708	0.815741	0.736496	0.874024	0.776774	0.745287	0.801641	0.702718	0.798585	0.786844
TDGF1_E53_R	0.827492	0.867956	0.827146	0.82299	0.726673	0.830557	0.555857	0.614221	0.674037	0.506202	0.765027	0.679722	0.693582	0.745709	0.633567	0.795361	0.939121	0.822463	0.827366	0.948959	0.495383	0.419974	0.612387
TDGF1_P428_R	0.226237	0.143394	0.227423	0.119506	0.324351	0.344982	0.0907934	0.501915	0.0949604	0.12598	0.134329	0.242032	0.106876	0.0491067	0.152312	0.401807	0.581693	0.222062	0.28701	0.298026
TEK_E75_F	0.373602	0.338501	0.724756	0.588705	0.878613	0.745471	0.420209	0.749319	0.82782	0.642477	0.988563	0.814672	0.983891	0.83997	0.943573	0.329024	0.52197	0.304188	0.478948	0.330299	0.732238	0.810723	0.69757
TEK_P479_R	0.742385	0.915055	0.8195	0.873858	0.886755	0.983703	0.705086	0.812817	0.755397	0.768842	0.924147	0.878392	0.796491	0.952318	0.876573	0.873481	0.850712	0.939833	0.820624	0.922922
TEK_P526_F	0.818685	0.785393	0.772663	0.779395	0.721065	0.894074	0.609531	0.64104	0.658893	0.689097	0.635038	0.823617	0.783931	0.891294	0.779167	0.782065	0.872674	0.808853	0.781554	0.8464
TERT_E20_F	0.014767	0	0.0264186	0.00718105	0	0.0101164	0	0.00537867	0.0425021	0.00645153	0	0.219178	0.183523	0.145296	0.112939	0	0.00581181	0	0.00170528	0	0.117267	0.243279	0.132179
TERT_P360_R	0.0913168	0.155992	0.257137	0.230633	0.124836	0.514261	0.209077	0.17241	0.251901	0.129663	0.0225654	0.701607	0.769065	0.623406	0.506579	0.381049	0.158511	0.415279	0.260374	0.099057
TES_E172_F	0.124942	0.284954	0.0170542	0.0565996	0.124556	0.0978826	0.0206297	0.000937364	0.00844503	0.0234119	0.000563975	0.00383017	0.0767756	0.0503306	0.0398304	0.0978038	0.111573	0.115038	0.0696491	0.0713909	0.102853	0.0878751	0.0974431
TES_P182_F	0.0954162	0.0943424	0.135361	0.176925	0.12015	0.0672455	0.023887	0.0560103	0.363724	0.0768276	0.268197	0.0318258	0.257372	0.0605741	0.0873463	0.0338967	0.077843	0.0558637	0.260812	0.0805609
TESK2_P252_R	0	0	0	0	0	0.00444155	0	0.000278923	0	0.0083768	0.0127175	0.0508171	0	0.255573	0.0528002	0	0	0	0	0	0.000634507	0.0475705	0
TFAP2C_E260_F	0.0120493	0	0.0453806	0	0	0.0360503	0	0.00149192	0.0161127	0.225678	0.303216	0.561448	0	0.976745	0.66039	0	0.00286525	0	0.00207198	0	0.0361183	0.513603	0.0091967
TFAP2C_P765_F	0.0637976	0.0417053	0.0629886	0.0863393	0.0600908	0.092566	0.00468882	0.602698	0.266588	0.679674	0.459846	0.911997	0.974773	0.986607	0.590393	0.027718	0.024507	0.00308179	0.0121144	0.0196087
TFDP1_P543_R	0.870356	0.896878	0.871178	0.83927	0.771253	0.801193	0.635593	0.907114	0.577347	0.983056	0.98157	0.965737	0.932985	0.97061	0.913514	0.826571	0.983289	0.85615	0.872414	0.977673	0.812246	0.903992	0.90322
TFE3_P421_F	0.278806	0	0.136373	0.278151	0.542198	0	0	0	0	0.0971966	0.0264477	0.243275	0	0.06356	0.25875	0	0	0	0.105051	0.447564	0.176504	0.0861536	0.110523
TFF1_P180_R	0.830609	0.989789	0.794477	0.741316	0.955975	0.816332	0.646655	0.855166	0.678866	0.470722	0.987234	0.480994	0.13235	0.355622	0.68938	0.876064	0.942132	0.986338	0.988667	0.991511	0.825022	0.581292	0.956942
TFF2_P178_F	0.813675	0.927326	0.721771	0.594334	0.821216	0.78285	0.519887	0.639311	0.890309	0.649639	0.972913	0.849044	0.895541	0.784916	0.664056	0.816478	0.948962	0.946966	0.933789	0.973164	0.828592	0.816444	0.957716
TFF2_P557_R	0.958693	0.992704	0.920111	0.884241	0.948221	0.934728	0.780538	0.963869	0.867372	0.751206	0.992255	0.931793	0.416068	0.803193	0.991614	0.990731	0.992424	0.990467	0.991576	0.992605
TFPI2_E141_F	0	0	0.00742132	0	0	0.0411852	0	0	0.0755811	0	0	0	0.214658	0	0	0	0	0	0	0	0.0306497	0.100222	0.0135951
TFPI2_P152_R	0.061004	0.140747	0.10121	0.0557377	0.0623983	0.0327655	0.0964544	0.00640686	0.412404	0.0733965	0.16689	0.0826703	0.779897	0.110684	0.046386	0.0368029	0.0402691	0.041713	0.052329	0.0328121
TFPI2_P9_F	0	0.0447214	0	0	0	0	0	0	0.0429188	0	0	0	0.390398	0.00303257	0	0	0	0	0	0
TFRC_P414_R	0.0660552	0.0462173	0.0632813	0.0645221	0.00968549	0.0281244	0	0.00485022	0.0551488	0.0456793	0	0.144683	0.307329	0.111859	0.11532	0	0.0139944	0	0	0.00346004	0.039698	0.0981087	0.00349089
TGFA_P558_F	0.00601861	0.00700003	0.010869	0.0136214	0.016954	0.00455414	0.00521653	0.0133062	0.00199232	0.0177093	0.00056137	0.00989783	0.00657851	0.00313753	0.0154232	0.00142569	0.00495487	0	0.0127907	0.0206411	0.010498	0.0175928	0.00686711
TGFA_P642_R	0	0.0283257	0.0137855	0.017621	0	0	0.0230055	0.00240267	0	0	0.0179892	0.0311617	0.117791	0.0150839	0.0284493	0	0.0107289	0	0.000935713	0.0171942
TGFB1_P833_R	0.95506	0.991972	0.911828	0.835123	0.98872	0.883321	0.672939	0.84342	0.95541	0.993063	0.832969	0.987771	0.990179	0.987018	0.989103	0.988769	0.991458	0.989133	0.990766	0.992523	0.89128	0.947367	0.99053
TGFB2_E226_R	0.0345655	0.0172929	0.0414141	0.0968614	0.00482022	0.0052389	0.0197861	0.0242081	0.737109	0.0473522	0.952001	0.930653	0.989682	0.0765791	0.771858	0.114034	0.0371442	0.033165	0.152	0.0311062	0.0248712	0.49274	0.0431963
TGFB2_P632_F	0.0268546	0.0166693	0.0220247	0.0163335	0.0221686	0.0186979	0.00546889	0.0502325	0.429241	0.0187529	0.662138	0.825107	0.92351	0.0275297	0.417891	0	0.034006	0	0.0138244	0.0166834
TGFB3_E58_R	0.910765	0.961905	0.880991	0.760293	0.594862	0.686777	0.534967	0.88738	0.969835	0.86491	0.992034	0.925996	0.83078	0.935438	0.94296	0.679017	0.864911	0.987699	0.991477	0.994095	0.761509	0.918667	0.90344
TGFBI_P173_F	0.299329	0.135942	0.541162	0.160864	0.273118	0.259773	0.350605	0.199965	0.659303	0.112292	0.916478	0.776131	0.98865	0.116287	0.851675	0.00860394	0.0299574	0.109107	0.344114	0.14745	0.178234	0.486512	0.0956598
TGFBI_P31_R	0.0668542	0.136517	0.109382	0.0289633	0.0720072	0.0407878	0.0199699	0.0675574	0.562056	0.0445306	0.583914	0.475323	0.829191	0.0398341	0.560999	0.0187795	0.115008	0.0451953	0.0513608	0.0870228
TGFBR3_E188_R	0	0.0030005	0.00624538	0.0169109	0	0.012277	0	0.0228845	0	0.00478412	0	0.00133659	0	0	0.008688	0	0	0	0	0	0.00311637	0.0127458	0.00251185
TGFBR3_P429_F	0	0	0.000138609	0.00176906	0.000155585	0.00313213	0	0.0067163	0	0	0.00232709	0.0451567	0.0844369	0.0275776	2.54883e-05	0.0204983	0.00247367	0	0	0.00214659
THBS1_E207_R	0.00443331	0.00139941	0.104122	0.0343046	0.0103679	0.194481	0	0.0490445	0.394704	0.00716698	0.140624	0	0	0	0.00875633	0.061164	0.0119334	6.73386e-05	0.42187	0.0037183	0.0372921	0.0523497	0.0531726
THBS1_P500_F	0.00349133	0.00269564	0.0149831	0.0328511	0.0449872	0.0715229	0.00245051	0.0511535	0.00464233	0.0163738	0.0830933	0.0182517	0.0325805	0.00872945	0.0224748	0	0.0133252	0	0.00529926	0.0143492
THBS2_E129_F	0.0165907	0	0.0100956	0.056412	0	0.0115773	0	0.0450024	0.12384	0.02487	0	0	0	0	0.0123387	0	0	0	0	0.00184229	0.281721	0.337745	0.0964044
THBS2_P605_R	0.146038	0.267624	0.598039	0.779124	0.840997	0.849045	0.368547	0.837741	0.8476	0.453248	0.974857	0.408728	0.78693	0.151277	0.737495	0.0365727	0.123786	0.0748663	0.679809	0.0471675
THPO_E483_F	0.923955	0.979921	0.861188	0.926958	0.989525	0.898695	0.823989	0.966441	0.905633	0.935779	0.992452	0.854856	0.902772	0.912972	0.990496	0.799445	0.888974	0.581791	0.87431	0.754558	0.940603	0.960496	0.885777
THPO_P585_R	0.990465	0.991919	0.97366	0.986608	0.991061	0.946787	0.883708	0.987934	0.990963	0.993667	0.993562	0.98788	0.974316	0.986495	0.991714	0.99143	0.992147	0.989173	0.992807	0.99314
THY1_P149_R	0.0803523	0.0408473	0.0802302	0.116646	0.115112	0.169181	0.0149312	0.582572	0.023004	0.611315	0.130648	0.88869	0.764634	0.765968	0.402073	0.0333074	0.123698	0.0222035	0.0172653	0.0467709	0.122852	0.491866	0.093202
THY1_P20_R	0.161463	0.137182	0.255415	0.113678	0.16263	0.138617	0.133638	0.350109	0.16525	0.469796	0.373521	0.668237	0.623453	0.614291	0.4363	0.08602	0.0930304	0.107268	0.100703	0.301753
TIAM1_P117_F	0.0293622	0.0327113	0.0196996	0.00193899	0.0114624	0.0282541	0.00418565	0.00155225	0.0273909	0.0313591	0.176481	0.0473324	0.00692676	0.0192585	0.0447226	0.0187963	0.0212425	0.0371387	0.0267398	0.0713865	0.0246379	0.0306071	0.0213951
TIAM1_P188_R	0.0170039	0.103566	0.0195433	0.0422774	0.0100114	0.0249143	0	0	0.00655474	0	0	0.0208485	0.0196344	0.0176875	0.0699643	0	0.0201309	0.00317562	0.00317984	0.0121604
TIE1_E66_R	0.5987	0.852327	0.764921	0.807752	0.928648	0.816694	0.264283	0.987069	0.784969	0.986797	0.990069	0.975618	0.987453	0.982601	0.958441	0.61834	0.836502	0.424519	0.704975	0.155781	0.719046	0.956627	0.548023
TIMP1_E254_R	0.486528	0.0447232	0.118011	0.334572	0.38012	0.0313185	0.00397173	0.529221	0.725191	0.295447	0.603036	0.694792	0.798382	0.90307	0.708586	0.0700784	0.0731832	0.0371231	0.569092	0.669985	0.494078	0.806351	0.626287
TIMP1_P615_R	0.860182	0.971227	0.854974	0.772955	0.95965	0.695145	0.403715	0.934401	0.973721	0.9339	0.990513	0.939708	0.906648	0.978303	0.986689	0.925643	0.982923	0.965496	0.982718	0.986627
TIMP2_E394_R	0.00717178	0.0102249	0.0343291	0.00647168	0.000204174	0.0033582	0.000853298	0.0135765	0.00615884	0.0199679	0.0303603	0.0089602	0.023162	0.00515192	0.028215	0	0.0106224	0	0	0.00431837	0.0383545	0.0498561	0.0196796
TIMP2_P267_F	0.0881652	0.138278	0.11264	0.029454	0.033882	0.035531	0.0363989	0.077744	0.0189872	0.0354804	0.191953	0.0568886	0.168954	0.0474023	0.064734	0.0138341	0.0890727	0.00934821	0.015368	0.0542319
TIMP3_P1114_R	0.958486	0.991132	0.993752	0.988001	0.990799	0.959509	0.8126	0.988804	0.991285	0.994333	0.993112	0.984747	0.993208	0.983299	0.990645	0.991042	0.991711	0.988861	0.992417	0.992984	0.959954	0.990539	0.991787
TIMP3_P690_R	0.989456	0.991558	0.994835	0.991589	0.991284	0.924263	0.862088	0.98985	0.990835	0.99526	0.99407	0.98732	0.993278	0.987038	0.991538	0.990667	0.994185	0.989762	0.992835	0.993403
TIMP3_seq_7_S38_F	0.0190162	0.057356	0.0779486	0	0.00349049	0	0	0.0883129	0.287032	0.00640738	0	0.434478	0	0.0228297	0.0572988	0.0235436	0.0216151	0	0.16972	0.0137772
TJP1_P326_R	0.01634	0.0578527	0.0218264	0.0260626	0.030772	0	0.00262761	0.0664049	0.032873	0.014307	0.0113957	0.00889312	0.0104139	0	0.0217916	0.00305373	0.0105927	0.00971803	0.00801144	0.0161568	0.0208057	0.0359783	0.0165035
TJP1_P390_F	0.0100501	0.0159846	0.0625973	0.0112156	0.00715225	0.0276042	0.00119493	0.018973	0.320481	0.0203603	0.0180154	0.0025485	0.00356568	0.00963438	0.015995	0	0.0134902	0.00368228	0.0950222	0.00530798
TJP2_P330_R	0.0188181	0.00892408	0.0175027	0.0368112	0	0.00553778	0	0.0108893	0.010903	0	0.0206582	0.0143151	0.0285206	0.00366824	0.0132762	0	0.00407513	0	0	0.0047912	0.0300185	0.0611134	0.0469581
TJP2_P518_F	0.0377066	0.0340343	0.0486432	0.00841926	0.140059	0.0638032	0	0.018937	0.0192368	0.0745338	0.138609	0.082895	0.275742	0.193854	0.0717762	0	0.122399	0.0883629	0.194604	0.0553494
TK1_E47_F	0.0518848	0.121511	0.112363	0.0801868	0.113246	0.441726	0.0741215	0.10286	0.162791	0.0972883	0.246069	0.382677	0.0965182	0.0419214	0.130529	0.192236	0.0710485	0.123332	0.344485	0.106994	0.082557	0.0958489	0.0951146
TK1_P62_R	0.025616	0.0219909	0.0292323	0.0285314	0.030088	0.00827778	0.0170224	0.0775127	0.0317598	0.0391419	0.0223045	0.0109258	0.0419313	0.00227285	0.0470803	0.00400964	0.0323347	0.0148619	0.0337444	0.0280999
TM7SF3_P1068_R	0.870172	0.986964	0.890553	0.891805	0.940724	0.883891	0.653011	0.977086	0.98435	0.99266	0.988882	0.977783	0.973307	0.978609	0.988219	0.702236	0.915915	0.774778	0.909352	0.437109	0.873874	0.982612	0.747878
TMEFF1_E180_R	0.0475496	0.0391647	0.033127	0.0192919	0.0245979	0.0165512	0.0225209	0.0185924	0.0222906	0.029804	0.0411647	0.0152469	0.0251007	0.00953284	0.0356562	0.046117	0.0387986	0.0608046	0.0419373	0.0318382	0.164051	0.0949407	0.108581
TMEFF1_P234_F	0	0	0.0040908	0	0	0.0742793	0.165204	0	0	0	0	0.0394229	0.00998627	0.0133044	0	0.00766482	0.0176753	0.0168044	0.012538	0
TMEFF1_P626_R	0.688539	0.463055	0.562359	0.402923	0.47094	0.287036	0.123843	0.238308	0.237637	0.213064	0.378681	0.353831	0.185264	0.124619	0.287071	0.170134	0.277123	0.235244	0.341448	0.330582
TMEFF2_E94_R	0.0740521	0.137581	0.0526082	0.113239	0.118563	0.0324426	0	0.11589	0.409267	0.351642	0.273767	0.0993795	0.891468	0.131583	0.0768954	0.0326474	0.0131786	0.0374936	0.0391151	0.0528099	0.085949	0.278226	0.0676258
TMEFF2_P152_R	0.0949977	0.252374	0.164854	0.136689	0.167118	0.0647101	0.144384	0.152279	0.465623	0.534368	0.275257	0.108952	0.734773	0.129832	0.184763	0.170524	0.148175	0.078913	0.0810712	0.157948
TMEFF2_P210_R	0	0.046303	0.0100216	0.0677364	0.0312182	0.0960383	0	0	0	0.419222	0.022198	0.279784	0.63511	0.107702	0.277678	0.0425918	0.102068	0	0.0308277	0.0270245
TMEM63A_E63_F	0	0.0219169	0	0	0	0	0	0.000104005	0	0	0.034393	0	0	0	0.0111503	0	0	0	0	0	0.00313099	0.00570592	0
TMPRSS4_E83_F	0.950251	0.990935	0.984359	0.904344	0.990926	0.927476	0.791403	0.988086	0.990159	0.993785	0.993173	0.985241	0.93333	0.985664	0.992776	0.658931	0.914666	0.989532	0.991516	0.991753	0.893384	0.976745	0.854827
TMPRSS4_P552_F	0.868374	0.930368	0.840636	0.838415	0.838319	0.968778	0.682792	0.892612	0.965079	0.993425	0.991605	0.985293	0.991162	0.983963	0.962566	0.569518	0.83358	0.875299	0.912974	0.8105
TNC_P198_F	0.178361	0.331794	0.228797	0.0230168	0.0983467	0.00897255	0.172731	0.0170833	0.0161973	0.0480728	0.340733	0.112184	0	0	0.0496435	0.0630152	0.294664	0.114481	0.144193	0.213616	0.0941501	0.0474544	0.0882105
TNC_P57_F	0.0360215	0.0546211	0.0465196	0.0550915	0.025553	0.0471447	0.0111314	0.0174478	0.0169098	0.0212993	0.0240259	0.00663328	0.0420071	0.0106921	0.0363414	0.00336134	0.0130355	0.00581438	0.0213221	0.00860329
TNF_P1084_F	0.991253	0.990495	0.994698	0.990338	0.991583	0.964404	0.917924	0.98972	0.990001	0.959043	0.993636	0.986655	0.906778	0.986905	0.991891	0.991947	0.993721	0.989705	0.99176	0.993956	0.530326	0.759649	0.507209
TNF_P158_F	0.0391354	0.0733049	0.100838	0.0143863	0.234492	0.0444423	0.0772663	4.11775e-05	0.247028	0.888513	0.857996	0.723269	0.370985	0.755676	0.506255	0	0	0.00637371	0.0714065	0.0332189
TNFRSF10A_P171_F	0.0503532	0	0.0653804	0.120573	0.509317	0.155252	0	0.369581	0.91206	0.856004	0.890095	0.986541	0.909692	0.987422	0.0576653	0	0.0154114	0	0.409689	0.0239489	0.121591	0.680897	0.133738
TNFRSF10A_P91_F	0.0280438	0	0.05161	0.0715501	0.451112	0.165582	0.0335015	0.263814	0.726414	0.67051	0.382735	0.959172	0.947307	0.975343	0	0.19329	0	0.216691	0.478354	0
TNFRSF10B_E198_R	0.0440493	0.0329367	0.0504512	0.0509742	0.0533895	0.0279553	0.0386379	0	0	0.0471791	0.0721911	0.0190354	0.00320002	0.0219512	0.0526307	0.036985	0.0350453	0.0113824	0.0274789	0.0332096	0.0432482	0.0459534	0.0460771
TNFRSF10B_P108_R	0.0330402	0.0761402	0.0668805	0.0209796	0.03447	0.0707376	0.00483306	0.0205395	0.0444102	0.0489661	0.0879475	0.0306125	0.15548	0.0603103	0.0708003	0.0242795	0.0358041	0.0583332	0.132135	0.0661183
TNFRSF10C_E109_F	0.0500819	0	0.0765519	0.0641065	0.250151	0	0.000829701	0.282824	0.242288	0.847232	0.174392	0.830095	0.91642	0.835223	0.602482	0.00648795	0.0589483	0	0.0453191	0	0.388486	0.761004	0.356343
TNFRSF10C_P612_R	0.900501	0.989232	0.911866	0.889444	0.982399	0.841851	0.679785	0.986516	0.929141	0.991659	0.990679	0.982941	0.968505	0.983297	0.989062	0.98384	0.989441	0.986337	0.988208	0.988005
TNFRSF10C_P7_F	0.188544	0.289357	0.179212	0.256019	0.459428	0.119234	0.0296039	0.688127	0.0746884	0.874258	0.629925	0.935713	0.916485	0.940079	0.652062	0.0412847	0.064357	0.0477255	0.0786663	0.0665197
TNFRSF10D_E27_F	0.0103286	0	0.145256	0	0.300275	0.628069	0	0.360846	0.915971	0.0737799	0.653697	0.983446	0.956513	0.986145	0.0820617	0.0247407	0.00402315	0.0401231	0.577513	0	0.188831	0.648931	0.13761
TNFRSF10D_P70_F	0.0514251	0.0678001	0.18419	0.0617694	0.57479	0.539789	0.0799352	0.516758	0.889474	0.205089	0.877161	0.936425	0.810707	0.962171	0.172651	0.00780811	0.0637695	0.0272139	0.577557	0.0533552
TNFRSF1A_P678_F	0.932195	0.989451	0.942339	0.972616	0.863927	0.955767	0.704649	0.945293	0.813396	0.710175	0.991605	0.860603	0.796428	0.675262	0.93104	0.36998	0.400612	0.75135	0.884359	0.681087	0.908706	0.840475	0.617477
TNFRSF1B_E5_F	0.0102282	0.176429	0.0884452	0.122695	0.0649877	0.0102921	0.00483159	0.738036	0.266757	0.886976	0.375295	0.924547	0.983112	0.977771	0.686991	0.028957	0.064107	0.0157328	0.0487539	0.040732	0.0513702	0.641153	0.0243939
TNFRSF1B_P167_F	0	0.0288997	0.0216235	0.0246415	0.0067174	0.0745952	0.0847968	0.466951	0.235094	0.810251	0.0977832	0.761342	0.854623	0.874808	0.318108	0	0.00960272	0.0114576	0.00758904	0.0170067
TNFSF10_E53_F	0.056369	0.0927266	0.0931953	0.0364261	0.067307	0.243999	0.0180602	0.215207	0.594806	0.130068	0.394835	0.66178	0.835616	0.731309	0.477244	0.0328777	0.0556025	0.0158729	0.233563	0.0536811	0.222919	0.649904	0.10928
TNFSF10_P2_R	0.181938	0.265943	0.444732	0.449886	0.376069	0.792628	0.00158118	0.124319	0.947152	0.547567	0.987583	0.902026	0.961789	0.938555	0.948605	0.0199908	0	0.0159038	0.624189	0.0411181
TNFSF8_E258_R	0.531693	0.373195	0.473392	0.687472	0.819937	0.782784	0.490737	0.950771	0.924139	0.995173	0.992357	0.959111	0.915049	0.96827	0.989551	0.567385	0.814663	0.173103	0.551057	0.0475076	0.427069	0.852282	0.322518
TNFSF8_P184_F	0.122666	0.168766	0.19477	0.317493	0.486911	0.42374	0.105406	0.627628	0.421445	0.914719	0.66006	0.832577	0.751369	0.914428	0.819873	0.27704	0.613304	0	0.181122	0
TNK1_P221_F	0.611617	0.652602	0.589277	0.478287	0.479874	0.475569	0.314238	0.120189	0.217901	0.121651	0.329067	0.131556	0.20528	0.0690522	0.135531	0.0887508	0.178759	0.37042	0.484888	0.541731	0.343284	0.0934633	0.219657
TNK1_P41_R	0.199284	0.127674	0.240902	0.236149	0.093966	0.14737	0.15917	0.0143528	0.0149691	0.0248954	0.03818	0.0136144	0.0217688	0.00586857	0.0315357	0.0215046	0.0469567	0.0929505	0.331924	0.03868
TP73_E155_F	0.0131577	0.0334664	0.0259402	0.00593992	0.00318479	0.00359211	0	0.0152133	0.0135337	0	0.0532291	0.013104	0	0.00401259	0	0.00661073	0.00637681	7.17222e-05	0.00140277	0.00139527	0.068225	0.206778	0.0246341
TP73_P496_F	0.0366772	0.0715528	0.0549669	0.0369327	0.0180625	0.089604	0.00279479	0.0382007	0.0523322	0.119814	0.040737	0.520088	0.246866	0.144487	0.0738827	0	0.0230986	0.0125337	0.021095	0.0663063
TP73_P945_F	0.127067	0.0895055	0.20693	0.297479	0.0436923	0.136117	0.136062	0.305847	0.163502	0.506717	0.491928	0.498756	0.67525	0.359758	0.625407	0.0416098	0.0427887	0.0211034	0.0511937	0.0739246
TPEF_seq_44_S36_F	0	0	0.010866	0	0.000228682	0.0138079	0.00108171	0.013252	0.00369472	0.17539	0	0.102613	0.580318	0.0637778	0.0163248	0	0.0206254	0	0	0.00232093	0.0240552	0.325088	0.00901096
TPEF_seq_44_S88_R	0.061048	0.0731812	0.124927	0.031246	0.00661903	0.0127274	0.00103994	0.0685524	0.415244	0.771682	0.425462	0.630485	0.96643	0.770682	0.197505	0	0.0387905	0	0.00501139	0.0233613
TRAF4_P372_F	0.219643	0.241028	0.272872	0.312198	0.119332	0.199869	0.148982	0.174079	0.121911	0.146818	0.102801	0.0609582	0.0890483	0.0972614	0.0646065	0.0462278	0.2557	0.110606	0.118849	0.253523	0.216275	0.107185	0.156981
TRIM29_E189_F	0.944291	0.963541	0.893677	0.868837	0.837714	0.924722	0.690593	0.887306	0.941867	0.794549	0.841328	0.984653	0.967184	0.984137	0.922332	0.70807	0.851035	0.935044	0.953223	0.990074	0.892269	0.925335	0.89037
TRIM29_P135_F	0.932633	0.958581	0.88052	0.916095	0.944212	0.925915	0.663738	0.969824	0.762481	0.758397	0.990656	0.975672	0.857826	0.823313	0.941119	0.724899	0.910029	0.948089	0.975917	0.990814
TRIM29_P261_F	0.929563	0.990323	0.962216	0.886411	0.988625	0.827894	0.807551	0.986347	0.989982	0.895042	0.990328	0.983366	0.98877	0.982673	0.98888	0.590283	0.809015	0.987063	0.990951	0.991046
TRIP6_E33_F	0.0460451	0.116955	0.139222	0.0491909	0.0506799	0.0344315	0.0718736	0.0919931	0.39891	0.0675518	0.0758	0.0257747	0.00205476	0.0373151	0.206136	0.0229526	0.0750436	0.0264045	0.348405	0.0325144	0.481448	0.571709	0.414504
TRIP6_P1090_F	0.773462	0.755251	0.799624	0.73892	0.250591	0.699036	0.688158	0.737486	0.283829	0.993554	0.656981	0.981449	0.989106	0.978604	0.937195	0.00334657	0.07817	0.983854	0.789394	0.990157
TRIP6_P1274_R	0.815659	0.937041	0.821518	0.733337	0.217947	0.808229	0.563249	0.762563	0.199442	0.971902	0.539767	0.985791	0.934696	0.97901	0.884101	0.0683014	0.121717	0.951371	0.758431	0.967504
TRPM5_E87_F	0.856205	0.928427	0.817234	0.796345	0.882417	0.89	0.570827	0.960773	0.832315	0.672803	0.988749	0.915403	0.901027	0.862674	0.868531	0.879528	0.989895	0.931636	0.896097	0.961776	0.841744	0.829327	0.938856
TRPM5_P721_F	0.874069	0.984756	0.894919	0.700654	0.390242	0.7065	0.970595	0.531993	0.341186	0.645115	0.203271	0.911023	0.963284	0.964569	0.760455	0.966309	0.981572	0.964211	0.928465	0.985456
TRPM5_P979_F	0.911184	0.990586	0.948463	0.903573	0.989564	0.910288	0.759786	0.987927	0.796169	0.982273	0.991228	0.984227	0.866324	0.987278	0.985254	0.689593	0.942598	0.988261	0.98819	0.989255
TSC2_E140_F	0.354106	0.520757	0.320551	0.18254	0.0554042	0.321019	0	0.0368155	0.028893	0.0125448	0.178495	0.0764336	0	0	0.033749	0.121228	0.402631	0.378817	0.202487	0.654024	0.250625	0.0458664	0.351837
TSG101_P139_R	0.0370556	0.0927513	0.0555686	0.0941628	0.0295759	0.00722544	0.00120013	6.65607e-05	0	0.0357815	0.0616193	0	0.00951946	0	0.0128778	0.00159159	0.0329472	0.000479841	0.00376673	0.032655	0.10003	0.0781785	0.0702476
TSG101_P257_R	0.126703	0.249002	0.219865	0.117329	0.134613	0.0672599	0.168112	0.0816071	0	0.161096	0.269192	0.218303	0.132276	0.0904178	0.178099	0.0535877	0.176591	0.0944316	0.0604426	0.245983
TSP50_E21_R	0.765096	0.65479	0.718227	0.703792	0.575037	0.705355	0.549961	0.777131	0.431695	0.935747	0.631241	0.984783	0.835415	0.935337	0.869319	0.460748	0.799883	0.800129	0.723125	0.834878	0.577152	0.825026	0.626093
TSP50_P137_F	0.800047	0.36244	0.442876	0.662802	0.49252	0.341444	0.305733	0.65923	0.872033	0.965778	0.420353	0.981084	0.991687	0.964278	0.9453	0.336155	0.606152	0.632264	0.439504	0.628095
TUBB3_E91_F	0.304031	0	0.324621	0.0818601	0.0809319	0	0	0.267278	0.0154396	0	0	0.445692	0.24508	0.258755	0.104041	0.126321	0.260711	0	0	0.330672	0.0488534	0.0606651	0.0512078
TUBB3_P364_F	0	0.024111	0	0	0	0	0	0	0	0	0	0	0	0	0	0	0	0	0	0
TUBB3_P721_R	0.0602479	0.0075562	0.0415904	0.0730216	0.0256559	0.00228542	8.50736e-06	0.00106859	0	0.0364905	0.00410636	0.0297152	0	0.0322559	0.0160412	0.00444339	0.00693273	0.00678545	0.00898165	0.0232695
TUSC3_E29_R	0.000387785	0.187087	0.215318	0.03957	0.0489405	0.0433296	0.0712157	0.0159972	0	0.0102613	0	0.00267444	0	0.00796225	0.0223079	0.0138167	0	0.00288424	0	0.0031043	0.0702382	0.0108127	0.0112766
TUSC3_P85_R	0.0429045	0.120045	0.0822901	0.0431123	0.0173641	0.0341104	0.0376594	0	0	0	0.019316	0.0523212	0.0329167	0.00924611	0	0	0.0729843	0	0.00476609	0.0152101
TWIST1_E117_R	0	0	0.00954133	0	0	0.056932	0	0	0.239885	0	0.0837984	0	0.908876	0	0	0	0.00119706	0	0	0.00879316	0.0204606	0.165445	0.00308227
TWIST1_P355_R	0.022658	0.056745	0.0914861	0.0497851	0.0409839	0.0704163	0.0311251	0.0107729	0.346713	0.0181479	0.0280815	0.0678181	0.523452	0.20046	0.0306181	0	0.0186042	0	0.00935793	0.00828177
TWIST1_P44_R	0	0	0	0	0	0	0	0	0.0784568	0	0.0671859	0.0107268	0.975185	0.380499	0	0	0	0	0	0
TYK2_P494_F	0.258992	0.206956	0.148084	0.216692	0.0784514	0.244323	0.354192	0.193693	0.0232128	0.158815	0.45489	0.486127	0.170083	0.088415	0.19692	0.024842	0.103314	0.0679645	0.10676	0.327983	0.215384	0.221519	0.126173
TYRO3_P366_F	0.288729	0.22723	0.248583	0.106787	0.0349799	0.0611877	0.186747	0.0104653	0.127441	0.0356837	0.208689	0.0408123	0.0108052	0.00073556	0.0257395	0.0287702	0.102573	0.0685099	0.113831	0.15119	0.0927696	0.030732	0.0464875
TYRO3_P501_F	0.0571899	0.0287285	0.0375085	0.0118113	0	0.00929362	0	0.0022194	0	0	0	0.0163665	0	0	0.0127545	0	0	0	0	0
UBA52_P293_R	0.0311175	0.0742632	0.0531191	0.0478682	0.0195503	0.0706608	0.218718	0	0.112358	0.00975603	0	0.170162	0	0.0948842	0.0176667	0	0.0190332	0.00518554	0	0	0.0736138	0.0506033	0.00484375
UGT1A1_E11_F	0.987871	0.990665	0.97267	0.989552	0.991152	0.937273	0.819532	0.985683	0.991308	0.995059	0.993261	0.98481	0.992764	0.98534	0.993213	0.988944	0.993396	0.987191	0.992158	0.992001	0.883261	0.925605	0.957776
UGT1A1_P315_R	0.929817	0.962837	0.880612	0.720453	0.808473	0.766763	0.611512	0.734024	0.727664	0.967558	0.819444	0.978736	0.989297	0.982279	0.815269	0.986204	0.988446	0.980084	0.869563	0.987826
UGT1A1_P564_R	0.885342	0.930532	0.895741	0.911012	0.849288	0.953992	0.753386	0.902452	0.72693	0.980374	0.834204	0.987512	0.924858	0.98904	0.933439	0.912161	0.939741	0.922464	0.851093	0.975373
UGT1A7_P751_R	0.985571	0.991785	0.956587	0.93479	0.991246	0.914661	0.714852	0.988774	0.989676	0.994613	0.993922	0.982346	0.991855	0.983212	0.991516	0.988534	0.992326	0.985807	0.990751	0.992536	0.92707	0.989489	0.989991
UNG_P170_F	0.106508	0.028127	0.0657934	0.0780432	0.0426543	0.0592052	0.0197517	0.0163327	0.178127	0.0665364	0.0993291	0.0144722	0.0442562	0.00536007	0.0665961	0.0182026	0.0603212	0.039389	0.0462982	0.048937	0.0571547	0.0613762	0.0426296
USP29_E274_F	0.989879	0.991132	0.982745	0.988519	0.989084	0.958285	0.836035	0.98492	0.989704	0.993486	0.993424	0.908257	0.990295	0.985685	0.990239	0.989229	0.992264	0.988346	0.991529	0.991678	0.918927	0.942547	0.935494
USP29_P205_R	0.854357	0.981223	0.794231	0.79186	0.839311	0.794306	0.623045	0.956798	0.712877	0.95965	0.990906	0.80075	0.797435	0.849473	0.930543	0.68506	0.890291	0.804967	0.827504	0.935538
USP29_P282_R	0.987066	0.98914	0.990134	0.987195	0.986819	0.961742	0.981365	0.987343	0.872068	0.991849	0.99089	0.983332	0.987525	0.985152	0.988534	0.986264	0.989165	0.984191	0.987602	0.988783
VAMP8_E7_F	0.396677	0.516675	0.492397	0.47339	0.871467	0.251643	0.285955	0.761133	0.33209	0.407542	0.844731	0.273067	0.105212	0.244422	0.285259	0.253932	0.372825	0.149737	0.343275	0.35375	0.519849	0.445579	0.227378
VAMP8_P114_F	0.218638	0.279421	0.307993	0.402797	0.813726	0.415955	0.147619	0.62018	0.204333	0.3019	0.829311	0.169153	0.0709376	0.160271	0.46626	0.00581408	0.0371487	0.0350529	0.256369	0.0177216
VAMP8_P241_F	0.723466	0.892712	0.763677	0.751548	0.897716	0.718276	0.295091	0.745152	0.793204	0.556931	0.989714	0.376321	0.160488	0.343607	0.652684	0.0186159	0.084001	0.35029	0.750381	0.381762
VAV1_E9_F	0.19066	0.282668	0.299068	0.232089	0.625921	0.717405	0.288768	0.730994	0.694918	0.867992	0.554604	0.921459	0.958964	0.987414	0.734453	0.171834	0.294236	0.00153432	0.227394	0	0.382066	0.795359	0.188146
VAV1_P317_F	0.258742	0.542509	0.252274	0.516647	0.397339	0.565065	0.179776	0.656758	0.728727	0.61762	0.831247	0.889334	0.675498	0.92935	0.946406	0.0953188	0.661819	0.0775667	0.351761	0
VAV2_E58_F	0.0101908	0	0	0.0318671	0	0	0	0	0	0	0	0	0.0103251	0	0.00623252	0	0.00205687	0	0	0	0.0170722	0.0439216	0.013567
VAV2_P1182_F	0	0.000234295	0.0912395	0.0142173	0.0270332	0.0642286	0	0.0224189	0.167887	0.0520507	0.306198	0.00955362	0.00195688	0.0383904	0.0877328	0	0.00936816	0.00733685	0.116908	0
VBP1_E127_F	0.856673	0.110432	0.213433	0.60615	0.704618	0	0	0.491171	0	0.127172	0.824732	0.500685	0	0.767602	0.595602	0.0766658	0	0	0.396803	0.841826	0.247158	0.309419	0.203935
VBP1_P12_R	0.567332	0	0	0.383494	0.497405	0	0	0.321309	0	0.0185684	0.424032	0.216841	0	0.581746	0.494025	0	0	0	0.247735	0.622674
VBP1_P194_F	0.391408	0.00611224	0.0888963	0.367779	0.379563	0.0101054	0.00691457	0.293185	0.0166834	0.122611	0.594763	0.203505	0.0117191	0.229866	0.590247	0	0.0297254	0	0.273682	0.56991
VEGFB_P658_F	0.309448	0.346614	0.461258	0.325953	0.250106	0.253427	0.198796	0.27458	0.147354	0.394847	0.369639	0.19881	0.339956	0.199917	0.384251	0.199342	0.369096	0.304321	0.272528	0.43676	0.306515	0.288669	0.316409
VIM_P343_R	0.00468529	0	0.0155693	0.00969808	0.0014198	0.0218428	0.000473042	0.00147008	0.298343	0.0129301	0.0113221	0	0.828712	0	0.0309953	0	0.01756	0	0	0.0128026	0.00405491	0.136021	0.00330819
VIM_P811_R	0	0	0	0	0	0.00308046	0	0.00401596	0.106722	0.0144995	0.0832612	0.0118761	0.767928	0	0.00425782	0	0.00271934	0	0	0
WEE1_P924_R	0.913985	0.992801	0.922831	0.848788	0.88239	0.917284	0.674697	0.90183	0.990851	0.841102	0.9913	0.883023	0.872084	0.944314	0.883441	0.838517	0.966343	0.989035	0.992219	0.992319	0.878968	0.905162	0.984979
WNT1_E157_F	0.0787604	0.124494	0.0553962	0.0357178	0.0372677	0.0121854	0.0505577	0.274776	0.164908	0.819874	0.0621322	0.427309	0.340176	0.363246	0.227498	0.0245988	0.0611993	0.027384	0.0322259	0.0818294	0.0690098	0.464826	0.0609026
WNT1_P79_R	0.120289	0.107346	0.112514	0.0724712	0.0545102	0.0666282	0.0379983	0.378411	0.151312	0.805399	0.211543	0.944598	0.779092	0.8924	0.594537	0.0550242	0.101526	0.0524086	0.0639272	0.108902
WNT10B_P823_R	0.426794	0.386666	0.259626	0.311356	0.515241	0.767089	0.144991	0.722976	0.507249	0.964437	0.499649	0.985448	0.991693	0.988579	0.928184	0.274926	0.471106	0.0349616	0.117771	0.06853	0.240596	0.64575	0.10729
WNT10B_P993_F	0.0614261	0.0356373	0.0521541	0.0286009	0.0618554	0.304474	0.0124357	0.212365	0.155738	0.474003	0.191103	0.77283	0.762335	0.743713	0.431703	0.00110257	0.0356905	0.00431434	0.0529803	0.0115177
WNT2_E109_R	0	0	0	0	0	0	0	0.413013	0.176167	0.768334	0.196239	0.657131	0.787196	0.872744	0.0620364	0	0	0	0	0	0.0229771	0.584934	0.0187249
WNT2_P217_F	0.0360449	0.0922549	0.0624155	0.0536646	0.0481236	0.00654203	0.0226341	0.670594	0.146572	0.898238	0.636124	0.891308	0.91736	0.98804	0.191585	0.0275081	0.0487999	0.0261217	0.0326938	0.052126
WNT2B_P1185_R	0.108808	0.0261564	0.0273244	0.031785	0.0288324	0.017685	0.0412474	0.0319545	0.0595977	0.0536561	0.0313135	0.0302774	0.0341185	0.0124928	0.0544801	0.114169	0.0368207	0.146987	0.105932	0.0487169	0.0245573	0.0241995	0.0489042
WNT2B_P1195_F	0.0138613	0.0109253	0.0292888	0	0	0.001843	0.00604486	0.00647885	0.00304127	0.0210403	0.00350888	0.0170512	0.0111579	0	0.0170229	0	0.0188895	0	0.00392531	0.0136015
WNT5A_E43_F	0.0142096	0.0114899	0.0285426	0.0497701	0.00782831	0.00389887	0.00331415	0.00228297	0.012602	0.0138135	0.0241259	0.00671781	0.0858764	0	0.0187335	0.010634	0.0126146	0.0142953	0	0.0148343	0.0144363	0.0644181	0.00977236
WNT5A_P655_F	0.0141529	0.0124343	0.0251168	0.0152402	0.0110385	0	0.00507164	0.0150176	0.333117	0.00835343	0.0239075	0.0363559	0.423728	0.00943744	0.0166204	0	0.0161058	0.0099712	0.00315859	0.0161097
WNT8B_E487_F	0.890075	0.925046	0.780983	0.765136	0.898629	0.932599	0.577899	0.691909	0.978577	0.957614	0.987698	0.97458	0.965791	0.964937	0.964599	0.980782	0.986421	0.978317	0.979465	0.98482	0.903755	0.958963	0.98432
WNT8B_P216_R	0.987093	0.989297	0.988913	0.975523	0.985673	0.981721	0.973986	0.95198	0.986708	0.988925	0.98953	0.980623	0.989065	0.982656	0.988215	0.986213	0.989584	0.983237	0.986033	0.988323
WRN_E57_F	0.0692307	0.0196322	0.107791	0.0174548	0.0869488	0.00731142	0.00939978	0.0171577	0.00263104	0.0769955	0.0385401	0.0772005	0.0297149	0.0116802	0.0270438	0.00817183	0.101946	0.019596	0.0276436	0.0593958	0.367392	0.267068	0.491716
WRN_P969_F	0.827148	0.871029	0.720888	0.589168	0.773781	0.669923	0.373783	0.377997	0.289108	0.555423	0.401367	0.736049	0.644323	0.438126	0.549738	0.94641	0.990374	0.986543	0.785727	0.991356
WT1_E32_F	0	0	0	0	0	0.0283431	0	0.0514371	0.231911	0.421979	0.1849	0.487805	0.970079	0.965448	0.737973	0	0.00253321	0	0	0	0.022845	0.463041	0.0124798
WT1_P853_F	0	0.114846	0.0218993	0.0199233	0	0.134818	0	0.112808	0.249324	0	0.126172	0.750111	0.753005	0.956539	0.409163	0.0113795	0.108577	0	0	0.00230816
Xist_seq_80_S47_R	0.822212	0.973077	0.887414	0.765833	0.749272	0.90779	0.56859	0.856969	0.859388	0.958855	0.816853	0.838639	0.951334	0.78296	0.790587	0.963867	0.990101	0.983559	0.768746	0.850582	0.832586	0.873932	0.927822
Xist_seq_80_S95_R	0.844491	0.988592	0.953715	0.735372	0.811309	0.834096	0.814445	0.939463	0.985198	0.9886	0.819678	0.821668	0.987322	0.759458	0.82594	0.98558	0.98879	0.981919	0.88409	0.880985
XPC_P226_R	0.918124	0.861934	0.900475	0.882427	0.826406	0.84786	0.626209	0.895852	0.431385	0.772043	0.903846	0.849618	0.584944	0.803238	0.888203	0.751779	0.938172	0.739973	0.764327	0.905446	0.804613	0.766141	0.819939
XRCC1_P681_R	0.98406	0.99005	0.953013	0.969888	0.960887	0.938421	0.711163	0.918737	0.990967	0.623971	0.95328	0.746175	0.992393	0.984982	0.960057	0.885854	0.909333	0.976837	0.991841	0.990533	0.923117	0.943169	0.969703
XRCC2_P1077_F	0.925982	0.980867	0.905908	0.921866	0.971851	0.942416	0.767271	0.988851	0.990527	0.993847	0.99251	0.983739	0.993472	0.985429	0.991769	0.981237	0.992174	0.987598	0.990134	0.991487
YES1_P216_F	0	0	0	0	0	0.00133828	0	0	0	0	0.00967492	0.00464942	0	0.00588646	0.00597607	0	0	0	0	0	0.00386954	0.00529803	0.00567451
YES1_P600_F	0	0	0.00418139	0	0	0.0257275	0.0229264	0.00154477	0.0461629	0.00472558	0	0.00417474	0	0	0.0019736	0	0	0	0.0567451	0
ZAP70_P220_R	0.403429	0.62067	0.536362	0.581696	0.912122	0.426796	0.352063	0.902408	0.778299	0.893429	0.988379	0.886394	0.853973	0.856906	0.833174	0.611403	0.81739	0.362056	0.690776	0.503991	0.547591	0.87412	0.597123
ZIM2_E110_F	0.699997	0.708129	0.65553	0.584904	0.600263	0.509538	0.328137	0.773266	0.501662	0.908306	0.6229	0.825301	0.818697	0.922891	0.812285	0.535228	0.732407	0.560504	0.583345	0.732904	0.589076	0.804301	0.612065
ZIM2_P22_F	0.685521	0.712139	0.61532	0.613026	0.502499	0.594251	0.437811	0.855466	0.440407	0.939865	0.822043	0.849351	0.967358	0.913944	0.895075	0.512559	0.72395	0.50883	0.481129	0.749798
ZIM3_E203_F	0.974969	0.990659	0.960898	0.913731	0.988781	0.94614	0.763806	0.90158	0.989345	0.99384	0.991294	0.929473	0.989804	0.984817	0.948943	0.987294	0.991855	0.987637	0.990526	0.991169	0.950334	0.950668	0.972495
ZIM3_P451_R	0.988949	0.990427	0.991581	0.986673	0.989652	0.982386	0.989862	0.983433	0.987892	0.992946	0.991214	0.98285	0.991548	0.983497	0.990015	0.983478	0.989304	0.984875	0.988593	0.989649
ZIM3_P718_R	0.977826	0.989505	0.956621	0.914841	0.907827	0.912617	0.839263	0.830141	0.967388	0.886666	0.989477	0.56485	0.989587	0.985006	0.970415	0.759105	0.977434	0.986755	0.989768	0.989984
ZMYND10_E77_R	0.0524437	0.0364939	0.0463855	0.061526	0	0.0564269	0	0.0993791	0.17694	0	0.00608934	0.700118	0.0342171	0.0240335	0.0178664	0.0222542	0.0449156	0.0230173	0.0777792	0.0444863	0.0618563	0.151955	0.0663384
ZMYND10_P329_F	0.0458575	0.0449997	0.0596431	0.086031	0.144743	0.0406579	0.19078	0	0.468739	0	0.0558724	0.668155	0.169744	0	0.0101225	0.012081	0	0	0.438851	0
ZNF215_P129_R	0.112669	0.0358847	0.137734	0.115939	0.060829	0.0113966	0.0212815	0.0168137	0.404179	0.358623	0.53601	0.0141301	0.815421	0.7459	0.791899	0.0468676	0.0449544	0.0696874	0.0385225	0.0889213	0.133203	0.441651	0.110309
ZNF215_P71_R	0.220856	0.254478	0.33421	0.22604	0.0462305	0.177632	0.109664	0.162821	0.41834	0.450376	0.419366	0.175827	0.668106	0.454558	0.634052	0.0408177	0.187358	0.057915	0.37949	0.148555
ZNF264_E48_R	0.03103	0	0	0.0365493	0	0.0278246	0	0	0	0	0.0470991	0.413174	0.055726	0	0	0	0	0	0	0	0.258381	0.312463	0.299668
ZNF264_P397_F	0.644761	0.777563	0.565557	0.327335	0.487089	0.504234	0.215396	0.60807	0.595165	0.769055	0.197923	0.718614	0.520552	0.626135	0.447888	0.347408	0.734318	0.44105	0.695654	0.778252
ZNFN1A1_E102_F	0.94842	0.96318	0.866376	0.759576	0.795094	0.902546	0.617672	0.623289	0.764921	0.764131	0.831872	0.842205	0.882354	0.968066	0.846271	0.886625	0.9791	0.984163	0.90191	0.991353	0.900402	0.906508	0.969626
ZNFN1A1_P179_F	0.989455	0.990397	0.970941	0.989009	0.990547	0.977713	0.844701	0.988697	0.991279	0.993335	0.992281	0.984411	0.991173	0.985411	0.991142	0.989683	0.992652	0.987707	0.99078	0.992286
ZP3_E90_F	0.0351415	0.0214844	0.0232199	0.0186407	0.0310728	0.0742232	0.0140797	0.358953	0.249137	0.692767	0.0540943	0.297799	0.890403	0.53828	0.655376	0.0413672	0.052302	0.0101138	0.0614815	0.0288567	0.4437	0.695584	0.479248
ZP3_P220_F	0.924707	0.97156	0.895564	0.837279	0.867206	0.738348	0.75927	0.868822	0.901199	0.937249	0.98596	0.8125	0.991545	0.924184	0.971081	0.809847	0.89024	0.967296	0.940648	0.990328
average beta value	0.351929	0.366534	0.35491	0.331885	0.348749	0.332701	0.23918	0.377477	0.385757	0.386352	0.422479	0.414432	0.476	0.443584	0.421916	0.282146	0.341224	0.307728	0.365134	0.3507

## Sheet: raw data 2
TargetID	1	3	5	9	39	45	106	110	112	2	6	8	10	11	12	14	37	68		103		117	A2	A3	MDI1	EWI2	LBI3	Average Germinoma	Average YST	Average Control
AATK_E63_R	0.628375	0.56133	0.891699	0.53059	0.846194	0.675427	0.791936	0.857382	0.942127	0.949081	0.861691	0.854076	0.813296	0.911896	0.931565	0.907159	0.860061	0.921108		0.761003		0.782913	0.799472	0.921427	0.989685	0.992659	0.993357	0.612108	0.740791	0.829524
AATK_P519_R	0.591262	0.522887	0.858176	0.389937	0.682943	0.560628	0.561525	0.467293	0.870366	0.630931	0.832473	0.889928	0.820248	0.912202	0.748031	0.914608	0.731939	0.915613		0.729227		0.766991	0.389601	0.682997	0.988258	0.966002	0.992788
AATK_P709_R	0.586613	0.404895	0.389666	0.398493	0.493272	0.609081	0.027741	0.78665	0.600425	0.747501	0.638008	0.218487	0.644271	0.679549	0.626103	0.748948	0.64934	0		0.294263		0.753599	0.37161	0.71487	0.797472	0.874744	0.967911
ABCA1_E120_R	0	0.0739664	0	0.00468403	0.0522206	0.0230913	0	0.0235409	0.0184517	0	0.306324	0	0.0199427	0.0174637	0.0292411	0.0245575	0.0147869	0.168737		0.157936		0.0239248	0	0.0195212	0	0	0.00532275	0.0517516	0.102352	0.0024844
ABCA1_P45_F	0.0100643	0.106179	0.180868	0.119255	0.00808409	0.129062	0.0908273	0.0457628	0.0454723	0.106096	0.283491	0.0916392	0.0166115	0.150319	0.119143	0.119166	0.126176	0.229162		0.10618		0.140852	0	0	0	0	0
ABCB4_E429_F	0.861367	0.765695	0.846461	0.726957	0.914276	0.871099	0.726906	0.918732	0.890465	0.892738	0.82325	0.847347	0.738518	0.90319	0.862509	0.940191	0.89209	0.848934		0.73043		0.942163	0.987735	0.992305	0.98453	0.990548	0.99226	0.760793	0.860862	0.987849
ABCB4_P51_F	0.686134	0.730182	0.880127	0.657821	0.891229	0.89971	0.402328	0.545759	0.944678	0.938221	0.84133	0.829357	0.815689	0.919603	0.911139	0.904626	0.924461	0.848292		0.859523		0.955108	0.985973	0.98876	0.984393	0.990436	0.991225
ABCB4_P892_F	0.772102	0.619147	0.834265	0.689674	0.870383	0.821999	0.836276	0.0339305	0.903721	0.868627	0.878721	0.820817	0.806248	0.920341	0.851223	0.938083	0.830304	0.85962		0.539407		0.926334	0.985684	0.986848	0.983899	0.983071	0.990072
ABCC2_E16_R	0.812061	0.730341	0.889466	0.797153	0.942398	0.849208	0.889373	0.809554	0.916132	0.910509	0.837558	0.865467	0.85151	0.788498	0.913434	0.960852	0.902171	0.899418		0.936573		0.956163	0.989029	0.991745	0.987654	0.99188	0.990279	0.856907	0.826579	0.989592
ABCC2_P88_F	0.866559	0.724333	0.929965	0.772646	0.937567	0.917328	0.830418	0.860322	0.949504	0.951551	0.775651	0.673666	0.736937	0.660072	0.888902	0.943587	0.7323	0.42445		0.932132		0.643343	0.986473	0.991629	0.985575	0.989725	0.991937
ABCC5_P444_F	0.0264422	0.113528	0.163338	0.0341247	0.0245932	0.0709675	0.0570784	0.0237179	0.0415466	0.0533898	0.178019	0.0735314	0.0832707	0.0721184	0.0482724	0.116986	0.0168299	0.118921		0.0324552		0.0645852	0	0	0	0	0.00690196	0.0617041	0.0780345	0.00138039
ABCG2_P178_R	0.14783	0.11877	0.227671	0.085822	0.166411	0.108362	0.114873	0.308822	0.14742	0.143175	0.352408	0.200667	0.134373	0.168565	0.249129	0.392357	0.170795	0.198845		0.130296		0.259898	0.0201219	0.0527938	0.0335201	0.0246685	0.103126	0.0965262	0.113377	0.0281101
ABCG2_P310_R	0	0.0103797	0.155787	0.0182359	0.0166943	0	0.0713713	0	0.0390223	0	0	0	0.00158977	0	0.0356415	0	0	0.0565504		0		0	0	0	0	0.0468711	0
ABL1_P53_F	0.259253	0.195694	0.240115	0.0561886	0.167426	0.144433	0.110917	0.0791365	0.0995054	0.109938	0.35905	0.168575	0.0856492	0.18049	0.179355	0.224789	0.203139	0.121426		0.171214		0.18381	0.0812828	0.0167159	0.119237	0.0623165	0	0.150296	0.180676	0.0559105
ABL2_P459_R	0.273855	0.244254	0.423478	0.366121	0.355479	0	0	0.0461138	0.52491	0.256389	0.249069	0.278637	0.190507	0.193935	0.192754	0.207116	0.234725	0.101615		0.0538421		0.2748	0.0617016	0.108706	0.0571737	0.0504632	0.182185	0.248246	0.203035	0.0920459
ABO_E110_F	0.207802	0.0846803	0.356895	0.0180469	0.0843811	0.0686187	0.243769	0.0272082	0.251433	0.715746	0.558514	0.24594	0.103461	0.421949	0.284503	0.142939	0.599386	0.263304		0.648399		0.315875	0.0269817	0.0520055	0.0181929	0.031921	0.0457944	0.121397	0.392588	0.0417292
ABO_P312_F	0	0.178137	0	0.0524497	0.0386509	0	0.535899	0.0371788	0	0.625924	0.691728	0.0473657	0.0657212	0.275065	0.614109	0.0403077	0.786992	0.0559363		0.645437		0.488337	0.0833952	0	0.0915804	0.0597294	0.00769171
ACTG2_E98_R	0.569665	0.253457	0.565483	0	0.644411	0.494691	0.127278	0.740279	0.508465	0.527061	0.329498	0.370483	0.232027	0.635089	0.541212	0.666408	0.139237	0.322681		0.000299246		0.437768	0.967054	0.979187	0.963853	0.97525	0.981712	0.568556	0.623971	0.938345
ACTG2_P346_F	0.471399	0.405317	0.688208	0.494516	0.616229	0.389727	0.237071	0.530138	0.530852	0.600031	0.710109	0.677039	0.576887	0.669004	0.748292	0.783836	0.649751	0.747869		0.533942		0.408712	0.766152	0.957161	0.813734	0.822134	0.916627
ACTG2_P455_R	0.860194	0.668462	0.870959	0.47593	0.808138	0.859798	0.690405	0.938196	0.911748	0.941113	0.921901	0.845336	0.84356	0.939878	0.911928	0.95518	0.927586	0.905216		0.683828		0.408282	0.985488	0.989495	0.982191	0.986504	0.988633
ACVR1_E328_R	0.658938	0.483021	0.86415	0.573059	0.743915	0.463035	0.72551	0.896811	0.65014	0.474131	0.695066	0.841274	0.354701	0.255587	0.553881	0.615372	0.693001	0.792997		0.869245		0.960145	0.816863	0.963635	0.969878	0.684496	0.98987	0.674622	0.499771	0.915777
ACVR1_P983_F	0.81203	0.625778	0.892171	0.612067	0.875861	0.681457	0.131949	0.910418	0.542891	0.373004	0.631745	0.418152	0.358984	0.450877	0.634228	0.639015	0.127143	0		0.100362		0.156051	0.92738	0.974529	0.972409	0.867503	0.991209
ACVR1B_E497_R	0.048509	0.126346	0.232464	0.0323487	0.173431	0	0.0765761	0	0	0.0197073	0	0	0	0.204814	0	0.0758875	0.0595699	0.0674501		0		0	0.235645	0.0291808	0.217388	0.0993989	0	0.131769	0.0879672	0.115913
ACVR1B_P572_R	0.215311	0.137631	0.330041	0.0246967	0.694691	0.0676861	0.0638084	0.0258955	0.12241	0.107654	0.328261	0.0113292	0.056583	0.124145	0.0967373	0.124108	0.24654	0.0473142		0.146635		0.218543	0.0276157	0.14104	0.128105	0.0647715	0.215983
ACVR1C_P115_R	0.138067	0.0673545	0.302277	0.114903	0.115493	0.0591989	0.0743316	0.0353742	0.242921	0.133386	0.0130738	0	0.0292097	0.159206	0.166871	0.120708	0.0645382	0.0848194		0.138122		0.0819257	0.0340207	0.0689667	0.0115172	0.0206211	0.0312341	0.127527	0.0893126	0.0808181
ACVR1C_P363_F	0.128057	0.0675716	0.0764883	0.349869	0.0596075	0.0575984	0.197588	0.029656	0.179133	0.00560897	0	0	0.0378984	0	0.259712	0.150655	0	0		0.391516		0.127627	0.00274876	0.0468228	0.0514562	0.492396	0.048397
ACVR2B_E27_R	0	0	0.290967	0.0724135	0	0	0	0.00239691	0.0931251	0.0314744	0.0784709	0	0.00793627	0	0.164828	0.367905	0	0.0873144		0.0459651		0	0.0329985	0.0624361	0.0369451	0.0411346	0.0461453	0.0678137	0.122691	0.0369951
ACVR2B_P676_F	0	0.0514521	0.249854	0.213488	0.173184	0.0122181	0	0.038416	0.0231317	0.182305	0.256262	0.102967	0	0.153225	0.105167	0.459444	0.123132	0		0.252118		0.280682	0	0.0663361	0.00562112	0.0166811	0.0616527
ADAMTS12_E52_R	0.372847	0.172775	0.258904	0.102155	0.181433	0.199036	0	0.0455357	0.21808	0.156809	0.309278	0.00693492	0	0.691756	0.170077	0.17341	0.115675	0.0719661		0		0.0856682	0.035767	0.10933	0.0674677	0.0555603	0.125923	0.107278	0.111361	0.0415897
ADAMTS12_P250_R	0.0694162	0.0775902	0.00527	0.0824989	0.0176135	0	0.0644796	0.0178067	0.0455665	0.0111844	0	0	0	0.452137	0	0.0236024	0.0705258	0.110927		0		0	0	0.0111746	0	0.0106745	0
ADCYAP1_E163_R	0.0411739	0.0364772	0.12444	0.0369418	0.0468133	0.00919932	0.197581	0.0162353	0.0739969	0.06385	0.40814	0.390817	0.303088	0.205199	0.155812	0.0840269	0.161904	0.840533		0.183927		0.118253	0	0	0	0	0	0.0768286	0.30562	0.00701899
ADCYAP1_P398_F	0	0.197407	0	0	0.0563501	0	0.0595326	0.0211974	0.147741	0.0186509	0.524175	0.583681	0.39691	0.660763	0.230237	0.619079	0.384331	0.593568		0.109276		0.248556	0	0.0471423	0	0	0
ADCYAP1_P455_R	0	0.0550438	0.187868	0.106159	0.0961239	0.0616128	0.470796	0.0316815	0	0.052859	0.600311	0.583924	0.11902	0.397674	0.20204	0.539979	0.0313399	0.106841		0.0536954		0.112989	0	0.0125532	0.00392943	0.0135024	0.0281575
AFF3_P122_F	0.360863	0.377766	0.150804	0.457918	0.63185	0.808697	0.752249	0.00696191	0.948951	0.94038	0.715553	0.719846	0.735332	0.9406	0.874466	0.944238	0.471738	0.912035		0.128431		0.0985938	0.798466	0.895386	0.114469	0.721423	0.0677735	0.695606	0.725398	0.755475
AFF3_P808_F	0.912248	0.833579	0.886263	0.833881	0.936362	0.937186	0.758092	0.964099	0.963141	0.958858	0.819414	0.840873	0.793399	0.951066	0.913485	0.981193	0.333417	0.91874		0.37558		0.591517	0.991584	0.99242	0.989299	0.991689	0.99224
AFP_P824_F	0.668915	0.593383	0.908802	0.591049	0.816904	0.743373	0.366279	0.86931	0.94184	0.889688	0.855386	0.879205	0.737379	0.889752	0.874877	0.941488	0.898432	0.763197		0.448237		0.831564	0.984704	0.990424	0.985413	0.988203	0.989496	0.722206	0.819019	0.987648
AGTR1_P154_F	0	0.178105	0.128971	0.208995	0	0.0734341	0.146231	0	0	0	0	0	0	0.240992	0	0.173463	0	0.154836		0		0	0	0	0	0.0331339	0	0.0639659	0.061095	0.00705405
AGTR1_P41_F	0.0851138	0.0789512	0.0813862	0	0.022226	0.136692	0	0.0112803	0	0.0398009	0.345248	0.225053	0	0	0.0459243	0.0659956	0	0.0100759		0		0.0427012	0.0309511	0	0	0	0.00645555
AGXT_E115_R	0.675319	0.626429	0.879059	0.698269	0.906258	0.698684	0.808154	0.0557972	0.850401	0.695169	0.836367	0.580949	0.623303	0.687607	0.888485	0.902705	0.867083	0.100218		0.775206		0.159119	0.988697	0.992487	0.988111	0.990325	0.991345	0.698233	0.641713	0.958437
AGXT_P180_F	0.712475	0.634166	0.862464	0.5575	0.783503	0.708457	0.651593	0.643325	0.816333	0.502788	0.80692	0.665866	0.520538	0.550616	0.906915	0.705115	0.719048	0.748648		0.846107		0.0289206	0.871508	0.941921	0.944303	0.978131	0.897538
AHR_E103_F	0	0	0	0.0255984	0	0	0	0	0.182003	0	0	0.121121	0	0.205689	0	0	0.128759	0		0.0300955		0.893957	0	0	0	0	0	0.0412983	0.172689	0.0044032
AHR_P166_R	0.0150132	0.0681045	0.264726	0.134982	0	0	0	0.0253838	0.0275578	0.388978	0.14746	0.357535	0.12417	0.0814919	0.0775641	0.0623099	0.0830945	0.0119946		0.115188		0.969752	0.0167995	0.0138132	0	0.0108436	0.00257577
AIM2_E208_F	0.724802	0.70824	0.880213	0.697199	0.685055	0.919832	0.616106	0.468319	0.891668	0.91027	0.813311	0.759227	0.783164	0.934781	0.835509	0.90906	0.886091	0.863492		0.906383		0.850602	0.959957	0.988123	0.983948	0.987339	0.989028	0.680999	0.880702	0.829984
AIM2_P624_F	0.463981	0.24427	0.880558	0.604722	0.469288	0.793245	0.934279	0.312272	0.963941	0.897782	0.876818	0.877332	0.835564	0.949564	0.924663	0.952392	0.971166	0.903732		0.841538		0.893007	0.621544	0.832184	0.753808	0.912805	0.2711
AKT1_P310_R	0.0882742	0.117672	0.219446	0.158509	0.168642	0.0328955	0.260314	0.0572353	0.143188	0.0651053	0.314817	0.242078	0.0357007	0.104075	0.179314	0.158173	0.183233	0.0740037		0.20555		0.0880319	0.00279957	0.0144372	0.00971284	0.0150487	0.0102388	0.138464	0.150007	0.0104474
ALK_E183_R	0.163454	0.125959	0.328228	0.238459	0.129724	0.0816576	0.19637	0.0591664	0.279019	0.132774	0.281674	0.300407	0.157011	0.344544	0.348682	0.267785	0.0783501	0.182899		0.285291		0.510181	0.0130489	0.0959374	0.0335913	0.0345111	0.0499277	0.159282	0.200161	0.0378614
ALK_P28_F	0.191101	0.0998268	0.195547	0.129452	0.189156	0.131688	0.0226596	0.0108216	0.294778	0.157448	0.295628	0.0629162	0.046982	0.176562	0.226699	0.175223	0.140896	0.112204		0.0853299		0.0340501	0	0.0382214	0.032536	0.0199038	0.0609363
ALOX12_E85_R	0.638333	0.349704	0.771923	0.46529	0.587315	0.154703	0	0.403402	0	0.664954	0.699813	0.848391	0.687745	0.852269	0.742741	0.875383	0.853229	0.815575		0.823118		0.960566	0.138868	0.0470823	0.11215	0.66563	0.170075	0.367823	0.818859	0.239929
ALOX12_P223_R	0.615648	0.389018	0.777335	0.462958	0.389247	0.0513409	0.0866043	0.022455	0.455543	0.75545	0.793836	0.906047	0.789185	0.831639	0.755071	0.817349	0.849706	0.873817		0.875566		0.943456	0.193614	0.0434862	0.143286	0.686118	0.198977
ALPL_P278_F	0.0844784	0.0886667	0.109158	0.0964447	0.0520215	0.0119341	0.232366	0.023191	0.0656774	0.0578963	0.111349	0.0383243	0	0.0736116	0.10911	0.26114	0.0659558	0.258556		0.0205733		0.0702073	6.22238e-05	0.00251481	0	0.0126183	0.00560066	0.188555	0.333381	0.136051
ALPL_P433_F	0.332433	0.288007	0.406981	0.294486	0.574651	0.114016	0	0.0385317	0.580952	0.335015	0.561581	0.865491	0.593784	0.206941	0.515993	0.767717	0.537498	0.853281		0.638219		0.392147	0.16787	0.301425	0.205745	0.36521	0.299464
AOC3_P890_R	0.261451	0.22557	0.531231	0.186017	0.467243	0.453744	0.607051	0	0.612611	0.425312	0.449046	0.261251	0.324253	0.560524	0.483096	0.676903	0.298203	0.548739		0.370352		0.568577	0.520498	0.770874	0.653543	0.750308	0.774488	0.371658	0.451478	0.693942
APBA1_E99_R	0	0.03603	0.0733498	0.0371573	0	0.13662	0	0.00251389	0	0	0.0435561	0	0.0202072	0.00445993	0	0	0	0		0.0800046		0	0	0	0	0.0105693	0	0.0347973	0.0542364	0.0180105
APBA1_P644_F	0	0	0.167633	0.088697	0	0.0220755	0.0295144	0.032761	0	0.0205004	0.242912	0.0304104	0	0.0729629	0.128601	0.0959374	0.253454	0.1223		0		0.0778945	0.0235824	0.0411944	0.0155221	0.0439508	0.0452856
APBA2_P227_F	0.639377	0.63015	0.863266	0.572312	0.896316	0.723795	0.477573	0.844663	0.931049	0.880624	0.868203	0.926377	0.732772	0.944438	0.900532	0.973299	0.726993	0.751638		0.71109		0.851927	0.989811	0.991731	0.974574	0.990816	0.992036	0.754888	0.775067	0.984676
APBA2_P305_R	0.858278	0.620528	0.822959	0.770358	0.847491	0.787705	0.769193	0.622346	0.910635	0.863427	0.730587	0.833395	0.606585	0.892981	0.871968	0.900942	0	0.770368		0.553235		0.760092	0.97729	0.987023	0.97728	0.982299	0.983902
APC_E117_R	0.607025	0.653546	0.644152	0.669599	0.635289	0.539189	0.777278	0.577111	0.651297	0.774467	0.831309	0.866519	0.78228	0.817469	0.785464	0.856617	0.90443	0.861164		0.852201		0.965579	0.400064	0.308214	0.245153	0.318119	0.289567	0.327006	0.738954	0.133866
APC_P14_F	0.183092	0.26011	0.138373	0.366747	0.345733	0.17267	0.352987	0.0493068	0.497898	0.856168	0.836667	0.908183	0.752911	0.906815	0.70073	0.906755	0.897134	0.918301		0.635195		0.972998	0.0435811	0.0903376	0.129975	0.11712	0.0658512
APC_P280_R	0.0536503	0.0829533	0.328389	0.0524253	0.129615	0	0.0533726	0.00231663	0.00503395	0.587664	0.599842	0.704763	0.271093	0.583242	0.282603	0.507033	0.789437	0.373361		0.178458		0.918633	0	0	0	0	0
APOA1_P261_F	0.830683	0.721411	0.901299	0.674151	0.848918	0.582794	0.0248928	0.843133	0.571201	0.675274	0.463943	0.445923	0.304342	0.237525	0.364024	0.744984	0.284591	0.54447		0		0.164228	0.983631	0.988328	0.983364	0.987065	0.990419	0.664845	0.33186	0.985643
APOA1_P75_F	0.777068	0.65122	0.830592	0.623665	0.801942	0.681349	0	0.872377	0.730513	0.726039	0.263972	0	0.159935	0.561221	0.322799	0.634238	0.207803	0		0		0.195601	0.98337	0.98383	0.979328	0.986928	0.990165
APOC1_P406_R	0.487673	0.433176	0.832344	0.482218	0.697358	0.59921	0.280194	0.658194	0.746698	0.646305	0.689856	0.5619	0.400319	0.659429	0.708202	0.814259	0.460708	0.473891		0.453301		0.558469	0.776434	0.926183	0.780778	0.808409	0.928599	0.579674	0.58424	0.844081
APOC2_P377_F	0.738598	0.546216	0.744843	0.450573	0.595808	0.70486	0.358675	0.800224	0.764036	0.762911	0.628402	0.477395	0.502033	0.696182	0.724101	0.774652	0.603886	0.354451		0.262268		0.805378	0.969272	0.97515	0.976272	0.969776	0.972946	0.633759	0.599242	0.972683
APP_E8_F	0.127001	0.0954984	0.270428	0.143172	0	0	0.0112094	0.0136512	0	0.0684616	0	0.114032	0	0.0409659	0	0.0288102	0.314877	0		0.0636977		0	0	0	0	0	0	0.0788966	0.0593963	0.000837863
APP_P179_R	0.0813121	0.0757085	0.264191	0.0939886	0.0857392	0	0.141258	0.0169824	0	0.100209	0.208126	0	0.0449084	0.0136891	0.12001	0.111954	0.000629693	0.0695655		0		0.00678372	0.00183997	0.000196689	0.00291204	0.00110637	0.00232356
AR_P189_R	0.283627	0.219373	0.536186	0.0448085	0.488171	0.250271	0.143485	0.0286695	0.155405	0.339554	0.599839	0.566456	0.310256	0.637887	0.324721	0.689418	0.210442	0.337985		0.18027		0.40286	0.0112774	0.0598604	0.0488426	0.222471	0.277915	0.15616	0.34223	0.109018
AR_P54_R	0.151836	0.164251	0.293732	0	0	0	0.0510625	0	0	0.165167	0.254978	0	0.202959	0.872885	0.00831983	0.699965	0.241803	0.311512		0.167973		0.00380648	0.10149	0.00829216	0.0664813	0.0959395	0.197609
ARAF_E38_F	0.699884	0.566373	0.84892	0.0799708	0.836186	0.0262438	0.0830378	0.00857873	0.156636	0.474132	0.0500341	0.753173	0.51283	0.599742	0.0947512	0.806483	0.543625	0.539724		0.152158		0.066338	0	0.0314641	0.0131884	0.534494	0.873156	0.292402	0.296778	0.18325
ARAF_P63_R	0.402954	0.286185	0.448593	0	0.42355	0.0760513	0.12933	0.0130812	0.177667	0.0707827	0	0.159955	0.117725	0.497518	0.0474289	0.594357	0	0.448357		0		0	0	0.00044322	0.008304	0.111251	0.260195
AREG_E25_F	0.0831938	0.0754105	0.256496	0.07565	0.140082	0.0443891	0.0254515	0.0370293	0.0737968	0.0590733	0.594374	0.174325	0.539657	0.112014	0.201199	0.109615	0.586373	0.181927		0.0788218		0.200291	0	0.00654319	0	0	0	0.14732	0.358602	0.0670531
AREG_P217_R	0.177632	0.174133	0.430479	0.175876	0.339828	0.056127	0.113171	0.0209928	0.352015	0.211608	0.670144	0.536329	0.454002	0.407994	0.444226	0.50595	0.0873795	0.622869		0.737638		0.373432	0.0629528	0.164905	0.0579236	0.233627	0.14458
ARHGAP9_P260_F	0.628515	0.466587	0.71977	0.506925	0.782362	0.746144	0.541449	0.680258	0.691524	0.853928	0.689456	0.748736	0.548829	0.814474	0.699538	0.579662	0.274429	0.291262		0.695537		0.776016	0.954168	0.970784	0.986808	0.976087	0.990244	0.639691	0.681345	0.982579
ARHGAP9_P518_R	0.553638	0.420163	0.786671	0.453914	0.743698	0.656014	0.513115	0.840477	0.783212	0.79553	0.644661	0.806921	0.576372	0.804577	0.730286	0.84301	0.515821	0.739173		0.752282		0.809099	0.989096	0.991055	0.98752	0.989551	0.990474
ARHGDIB_P148_R	0.21441	0.347682	0.63165	0.300644	0.50135	0.412141	0.781944	0.060779	0.830956	0.682127	0.497046	0.596445	0.517037	0.725823	0.645797	0.77854	0.668406	0.588888		0.427812		0.492926	0.148502	0.568455	0.317605	0.378717	0.451898	0.453506	0.601895	0.373035
ARNT_P238_R	0	0.0860045	0.144801	0.19916	0	0	0	0.00202415	0.22606	0.0491198	0.152289	0	0.0529968	0	0.0793432	0.0667909	0.0248952	0.344072		0.161999		0.0229844	0	0.00648789	0	0	0	0.0731165	0.0867718	0.00129758
ASB4_E89_F	0.76642	0.743865	0.867874	0.612904	0.806625	0.754081	0.636871	0.826737	0.920936	0.909899	0.679891	0.543771	0.552689	0.933266	0.859603	0.927005	0.465095	0.889691		0.410172		0.738593	0.986965	0.989589	0.986816	0.988878	0.988929	0.713452	0.720812	0.983764
ASB4_P391_F	0.697582	0.635979	0.83313	0.563082	0.723248	0.705387	0	0.892598	0.905659	0.745522	0.773798	0.661098	0.649791	0.873008	0.733927	0.90238	0.792609	0.856791		0.425748		0.767691	0.937502	0.987691	0.981045	0.987542	0.987962
ASB4_P52_R	0.691192	0.556885	0.879616	0.479697	0.785398	0.808983	0.525554	0.756958	0.885948	0.839325	0.753339	0.736712	0.595525	0.888028	0.770923	0.836277	0.181237	0.75567		0.595954		0.741751	0.985173	0.988686	0.981677	0.987456	0.990541
ASCL1_E24_F	0.0493224	0.0533808	0	0	0	0	0	0	0.120558	0.0684699	0	0.400375	0.09913	0.125666	0.0787348	0.0646364	0	0		0.120705		0.00245725	0.0458902	0.200159	0.0603247	0.0450223	0.116183	0.15826	0.375578	0.149882
ASCL1_P747_F	0.309476	0.172128	0.502581	0.1702	0.422248	0.144462	0.0262337	0.603401	0.274684	0.509925	0.73634	0.64017	0.56735	0.838705	0.503334	0.669566	0.577328	0.844304		0.56316		0.852361	0.182919	0.345616	0.114453	0.0586882	0.329562
ASCL2_E76_R	0	0.150066	0.0326257	0	0.419306	0	0	0	0.523024	0	0.557353	0.318746	0.702132	0.792103	0.681886	0.709105	0.601218	0.813651		0.433721		0.199508	0	0.0111331	0	0	0	0.2018	0.621787	0.0849829
ASCL2_P360_F	0.13317	0.16987	0.217449	0.101605	0.208302	0.0781601	0.0847642	0.0451603	0.49249	0.2064	0.784449	0.795064	0.619517	0.709924	0.664053	0.80838	0.735803	0.733328		0.666396		0.786089	0	0.0266782	0	0.0152514	0.0440762
ASCL2_P609_R	0.2907	0.178985	0.478466	0.209586	0.408804	0.108433	0.326708	0.311094	0.479841	0.327702	0.721947	0.701301	0.630891	0.772965	0.660327	0.836237	0.606847	0.778486		0.577641		0.585811	0.356892	0.361583	0.135677	0.195606	0.127847
ATP10A_P147_F	0.103737	0.106545	0.291588	0.123204	0.141886	0.021775	0.06904	0.0309397	0.289542	0.396274	0.464118	0.465601	0.360373	0.666122	0.262335	0.345486	0.314306	0.867132		0		0.150776	0.0345661	0.160847	0.000638611	0.271971	0.0176446	0.238587	0.412525	0.498257
ATP10A_P524_R	0.440411	0.231855	0.67393	0	0.509033	0.169253	0.358574	0.733258	0	0.455083	0.49248	0.508649	0.395154	0.789907	0.494072	0.605033	0.208628	0.740369		0.0936436		0	0.758922	0.981012	0.870562	0.963451	0.922954
AXIN1_P995_R	0.68185	0.443367	0.19552	0	0.0416374	0.23059	0.0465627	0.0903103	0.597767	0.417573	0.0403758	0.0893242	0.668127	0.0186096	0	0	0	0.0750162		0.304647		0	0.427838	0.346534	0.82041	0.979882	0.654478	0.258623	0.146698	0.645829
AXL_E61_F	0	0.00239081	0.421619	0	0.101132	0.067274	0.00497498	0.0330307	0.12828	0.076585	0.388332	0.396273	0.0132133	0.27167	0.0599031	0.0249589	0.16491	0		0		0.0493485	0	0	0.0220006	0.013141	0	0.178197	0.248327	0.213966
AXL_P223_R	0.390243	0.365741	0.62933	0.104319	0.507107	0.195067	0.257046	0	0	0.283101	0.502273	0.649864	0.208679	0.495127	0.309468	0.388328	0.376054	0.230552		0.40642		0.168129	0.13877	0.319526	0.293407	0.430451	0.92236
B3GALT5_E246_R	0.349478	0.295482	0.700718	0.298638	0.617572	0.550779	0.573889	0.499655	0.827301	0.65655	0.665619	0.686182	0.421796	0.698799	0.657006	0.863482	0.458867	0.717014		0.411247		0.118615	0.723233	0.832829	0.808189	0.840757	0.980218	0.658709	0.715934	0.912327
B3GALT5_P330_F	0.698667	0.679832	0.947331	0.579244	0.891013	0.779146	0.856336	0.81411	0.897577	0.904565	0.814894	0.946413	0.83036	0.907016	0.942196	0.959637	0.756817	0.905712		0.82161		0.606148	0.986687	0.991374	0.987018	0.980961	0.992006
BAX_E281_R	0.527658	0.330979	0.523444	0.343628	0.649471	0.320896	0.333107	0.66928	0.693215	0.544534	0.447055	0.459523	0.139563	0.312245	0.498841	0.640997	0.221717	0.534097		0.343467		0.676076	0.451121	0.766623	0.808315	0.714807	0.873518	0.487964	0.43801	0.722877
BCAM_E100_R	0.0250395	0.0327967	0.128543	0	0	0.0172205	0.0652645	0.0253967	0.0836537	0.00643699	0.0152073	0.0754568	0.0484585	0.0220536	0.0390913	0.108794	0.0585396	0		0.032396		0.0563124	0	0.0067087	0	0	0.00229515	0.167188	0.137756	0.107066
BCAM_P205_F	0.189317	0.329767	0.392224	0.108852	0.144283	0.127916	0.622268	0.374905	0.341933	0.202613	0.376397	0.277779	0.0398176	0.240808	0.254068	0.205548	0.115194	0.291227		0.360152		0.204276	0.226332	0.159001	0.346151	0.130227	0.199942
BCAP31_P1072_F	0.825019	0.634786	0.911801	0.620409	0.873276	0.757288	0	0.88805	0.878145	0.943907	0.820627	0.938101	0.864395	0.935654	0.900051	0.95132	0.805805	0.90662		0.774484		0.909643	0.983054	0.989037	0.981205	0.986814	0.991085	0.685164	0.855905	0.986881
BCAP31_P1131_F	0.888524	0.753284	0.837359	0.686022	0.930896	0.86884	0.0548113	0	0.924435	0.941475	0.762867	0.873503	0.809635	0.930822	0.916387	0.9569	0.829291	0.749715		0.481302		0.827403	0.983826	0.988191	0.984691	0.988464	0.99244
BCL2A1_P1127_R	0.860425	0.773242	0.869007	0.750816	0.92958	0.926159	0.867455	0.841668	0.881135	0.936863	0.899703	0.913288	0.693131	0.95113	0.85117	0.950781	0.930182	0.886881		0.437366		0.0783007	0.990116	0.9923	0.988725	0.990726	0.992144	0.855498	0.775345	0.990802
BCL2L2_E172_F	0.131588	0.0957845	0	0.0505317	0	0	0.329117	0.0060616	0.028834	0.0112312	0	0.240529	0.0211057	0.0713628	0.0124652	0.15467	0	0.0824454		0.0395783		0.0331582	0.00843747	0	0.0231451	0	0	0.107368	0.0901108	0.0149026
BCL2L2_P280_F	0.336393	0.206986	0.235523	0.00311037	0.464144	0	0.0130257	0.0315228	0	0.0929439	0.270838	0.309104	0.0169748	0.115586	0.0965723	0.130148	0	0.252626		0.0310997		0	0.0328583	0	0.0511688	0	0.0334165
BCL3_E71_F	0.360903	0.251533	0.481336	0.298605	0.44075	0.334308	0.378682	0.425544	0.356141	0.344955	0.516856	0.481953	0.0550256	0.227243	0.365521	0.562952	0.413778	0.0852804		0.171812		0.483895	0.118908	0.152496	0.118284	0.0961034	0.201219	0.217049	0.22064	0.068701
BCL3_P1038_R	0.0805545	0.153216	0.0553382	0.0649796	0.0489602	0.0595402	0.0131397	0.029346	0.0740146	0.104373	0.189675	0.158221	0.115677	0.0439051	0.043089	0.13378	0	0.072062		0.121551		0.162477	0	0	0	0	0
BCL6_P248_R	0.0566127	0.0811491	0	0	0.0305079	0	0.0932256	0	0	0.0543563	0	0.0478423	0.0566996	0.330159	0	0.124356	0.230236	0		0.0827187		0	0	0.036716	0.0137761	0.00839344	0.0235754	0.029055	0.0842153	0.0164922
BCR_P346_F	0.650513	0.529289	0.819811	0.452301	0.716979	0.520224	0.827144	0.375336	0.860546	0.909145	0.829019	0.735156	0.557558	0.112598	0.701976	0.845394	0.733745	0.254676		0.890748		0.87496	0.498238	0.889376	0.918126	0.824404	0.992696	0.579112	0.642868	0.743785
BCR_P422_F	0.476684	0.317061	0.832897	0.0850446	0.590624	0.559235	0.491946	0.459344	0.859043	0.746034	0.69188	0.694852	0.677643	0.0423432	0.748986	0.763214	0.769239	0.154336		0.778654		0.630935	0.18918	0.522159	0.83893	0.799164	0.96558
BDNF_E19_R	0.171275	0.14147	0.162388	0.226147	0.201801	0.249021	0.165494	0.041299	0.196733	0.160847	0.688918	0.656493	0.505979	0.789615	0.543127	0.541379	0.34801	0.70018		0.279036		0.394038	0	0.103771	0.027755	0.01882	0.0152281	0.271978	0.565994	0.116237
BDNF_P259_R	0.403011	0.21598	0.491371	0.339154	0.557732	0.176715	0.111601	0.781922	0.262487	0.264248	0.760328	0.816209	0.643432	0.830758	0.788481	0.628716	0.0901821	0.75514		0.660849		0.605896	0.23539	0.214792	0.203478	0.181114	0.162022
BGN_E282_R	0.626333	0.495329	0.569468	0.373289	0.79298	0.257704	0	0.0540616	0.409252	0.814552	0.470044	0.794844	0.281358	0.416096	0.275009	0.831062	0.567063	0.449793		0		0	0.0881504	0.0946123	0.0737741	0.750933	0.811337	0.414659	0.521927	0.585098
BGN_P333_R	0.452819	0.3758	0.675398	0.217252	0.714497	0.314021	0.438162	0	0.697504	0.733522	0.647044	0.579906	0.395473	0.66081	0.468781	0.665171	0.580243	0.6565		0.598749		0.596371	0.539634	0.816747	0.908776	0.817924	0.949096
BIRC4_P122_R	0.563476	0.413001	0.746814	0	0.706878	0.0365606	0.452265	0.02777	0.106125	0.604047	0.250812	0.685505	0.293658	0.629646	0	0.818214	0.374672	0.5858		0		0.152964	0	0.0271726	0.00318643	0.511181	0.852169	0.34086	0.412029	0.268649
BIRC4_P500_F	0.429621	0.505445	0.80612	0.237355	0.771381	0.0231674	0	0.0314902	0.278018	0.570594	0.149778	0.709242	0.519525	0.673825	0.161329	0.722079	0.431113	0.600797		0		0.131043	0.0109088	0.0779352	0.00990148	0.460592	0.733447
BIRC5_E89_F	0.0332404	0.148729	0.124029	0.0235245	0.0877099	0.115015	0	0.0160778	0	0.0139317	0.151137	0.0361358	0.0189463	0.0322051	0	0.0466022	0.149511	0.00927882		0.129139		0.0590662	0	0	0	0	0	0.0609251	0.0587229	0
BLK_P14_F	0.59276	0.463243	0.754417	0.481025	0.678058	0.649396	0.773406	0.563427	0.873497	0.809739	0.788615	0.683762	0.669346	0.845729	0.82437	0.877678	0.376994	0.788849		0.133664		0.0824965	0.910211	0.986651	0.801287	0.472273	0.983171	0.668467	0.703203	0.909261
BLK_P668_R	0.679987	0.513272	0.848779	0.655162	0.82953	0.88891	0	0.837789	0.949743	0.956964	0.885407	0.852617	0.779248	0.908046	0.905003	0.941637	0.62324	0.848806		0.587047		0.301213	0.986649	0.990233	0.981887	0.988432	0.991814
BMP2_E48_R	0.0864798	0	0.190422	0.0224406	0	0.150593	0	0.0300911	0.0605979	0.0904914	0.0445522	0	0	0	0.0846479	0.206986	0	0.0238306		0.162904		0.108353	0	0	0	0	0	0.0729823	0.0591337	0.00012622
BMP2_P1201_F	0	0	0.256985	0.129147	0.0791915	0.157019	0.0447845	0.0180849	0.0878437	0.0666406	0.364212	0	0	0.12159	0	0	0	0		0.0267349		0	0	0.0012622	0	0	0
BMP3_E147_F	0.278887	0.109478	0.290476	0.217433	0.131993	0.0728461	0.0845317	0.195661	0.187082	0.153618	0.453969	0.346252	0.120594	0.252079	0.32329	0.23026	0.213026	0.193524		0.123772		0.487706	0.023977	0.0733574	0.048804	0.0559091	0.073679	0.117938	0.168225	0.0276527
BMP3_P56_R	0.0229365	0.076389	0.170156	0.129746	0	0	0.140017	0.0152555	0	0.037323	0.322955	0.0093012	0.0115189	0.151055	0.0549135	0.0750649	0.0370523	0		0.0737088		0.029965	0	0.000800338	0	0	0
BMP4_P123_R	0.189126	0.16638	0.326011	0.0488115	0.225869	0.0729141	0.0491078	0.309819	0.110217	0.175647	0.264037	0.166641	0.177373	0.788066	0.17268	0.144441	0.15346	0.749364		0.145172		0.011144	0.132919	0.157714	0.0769229	0.488549	0.263674	0.252587	0.372576	0.205775
BMP4_P199_R	0.420237	0.336465	0.391747	0.16177	0.551742	0.259635	0.297306	0.566417	0.062997	0.306629	0.487426	0.416667	0.37918	0.810328	0.445942	0.361155	0.209927	0.806917		0.871305		0.15317	0.101082	0.104596	0.0564867	0.55608	0.119729
BMP6_P163_F	0.121615	0.0798718	0.0872883	0.0687336	0.0796176	0.0229554	0.0980167	0.0192266	0.114345	0.0924557	0	0	0.0259035	0.0608771	0.237334	0.0906119	0.0677318	0.299322		0.586585		0.937707	0.0133017	0.090205	0.00619129	0.0309038	0.0526123	0.0489429	0.137126	0.0294279
BMP6_P398_F	0.0538267	0	0	0.128554	0	0.00188581	0.00503513	0	0	0	0.15814	0.0837822	0	0	0.155647	0.0823687	0.138312	0		0		0	0	0.0397349	0.0104271	0.0235942	0.0273086
BMPR1A_E88_F	0.702771	0.449774	0.779826	0.469594	0.798932	0.664054	0.499588	0.158422	0.744342	0.791902	0.798018	0.658057	0.546689	0.72973	0.769272	0.857195	0.623399	0.591832		0.476929		0.763614	0.658152	0.811273	0.65654	0.66855	0.761838	0.33404	0.397476	0.355635
BMPR1A_P956_F	0.0798365	0.0726188	0.377249	0.0609968	0.0390147	0.0151128	0	0.0276036	0.0729908	0.0382979	0.244362	0.0445554	0.0912696	0.0281854	0.0837474	0.366885	0.0460146	0		0.0943678		0.100146	0	0	0	0	0
BMPR2_E435_F	0.0793949	0.0897164	0.160684	0.0450034	0	0.0070862	0.76421	0	0	0.012848	0.220618	0	0	0.0232344	0	0.0100014	0.205294	0.156995		0		0.0248591	0	0	0	0	0	0.107372	0.0965964	0.00813422
BMPR2_P1271_F	0.0566859	0.0132074	0.1311	0.180526	0.293379	0.0115623	0	0.0468437	0.053304	0.108796	0.340544	0.0315164	0.0418157	0.103447	0.0925162	0.158623	0.321355	0		0.0925365		0.180122	0.0341189	0.00726844	0.00169381	0.00720149	0.0310595
BRCA1_P835_R	0.471217	0.220626	0.705318	0.553272	0.677732	0.382862	0.321426	0.0207577	0.811929	0.833102	0.489125	0.700511	0.179681	0.253741	0.590297	0.315331	0.077004	0		0.484976		0.860829	0.48287	0.768632	0.491229	0.892473	0.889608	0.462793	0.434963	0.704962
BSG_P211_R	0.0122359	0.0685142	0.0845977	0.0267704	0.0565549	0	0	0.0195145	0.305839	0.60919	0.0493071	0.12287	0.00476501	0.0528275	0	0.152065	0.0993465	0.00307095		0.749007		0.963307	0	0	0	0	0	0.0637808	0.255069	0
BTK_E64_R	0.659208	0.55487	0.802584	0.400679	0.819719	0.737465	0	0.617136	0.92213	0.688822	0.707636	0.712738	0.749139	0.926469	0.857506	0.911112	0.700882	0.0754354		0.904255		0.950541	0.768779	0.969958	0.16962	0.886011	0.900131	0.396666	0.473269	0.473159
BTK_P105_F	0.426069	0.138323	0.4502	0	0.241245	0.170997	0.113237	0	0.0861303	0.107151	0.0113847	0.123059	0.209862	0.481217	0.294398	0.448158	0	0.35136		0.164483		0.0363088	0.15685	0.430212	0.0527648	0.222879	0.174385
C20orf47_P225_R	0	0	0	0.0725123	0	0	0.0751313	0	0	0.15499	0.378561	0.010374	0	0.0651943	0	0.228402	0.139155	0		0		0	0	0.0127346	0.0137671	0	0	0.0164048	0.0887887	0.00530035
C4B_E171_F	0.535505	0.360644	0.700798	0.354834	0.626964	0.271977	0.325001	0.570579	0.733872	0.473166	0.63854	0.751192	0.420063	0.305183	0.638352	0.809106	0.257839	0.07916		0.48018		0.59207	0.528258	0.752097	0.693422	0.5732	0.875295	0.661249	0.69216	0.837582
C4B_P191_F	0.881508	0.730101	0.957815	0.632582	0.84386	0.693748	0.882599	0.843267	0.956829	0.922237	0.90832	0.933312	0.853003	0.600962	0.912605	0.94707	0.937754	0.912653		0.894986		0.959757	0.989794	0.993098	0.987767	0.98981	0.993077
CALCA_E174_R	0.289545	0.181853	0.266164	0.165635	0.377538	0	0	0.0253068	0.369614	0.430399	0.838422	0.872946	0.722215	0.913675	0.706011	0.851547	0.921249	0.878511		0.747853		0.94651	0.0785288	0.164353	0.209685	0.0639257	0.19721	0.243925	0.644137	0.206287
CALCA_P171_F	0.455181	0.266929	0.595262	0.248703	0.479615	0.177688	0.615379	0.453135	0.488391	0.588034	0.71538	0.742475	0.614062	0.54521	0.624264	0.770062	0.599545	0.598618		0.681404		0.77717	0.308176	0.489982	0.492547	0.305716	0.558387
CALCA_P75_F	0.153752	0.0957121	0.18392	0.0710253	0.119459	0.0547628	0.13601	0.292071	0.0233124	0.182972	0.556997	0.659505	0.45053	0.655263	0.312632	0.616474	0.63869	0.609856		0.0964755		0.391573	0.039252	0.0543399	0.0744842	0.017233	0.0404928
CAPG_E228_F	0.193222	0.166981	0.135861	0.0739132	0.343142	0.554894	0.0522763	0.0177648	0.802683	0.767506	0.698296	0.359028	0.717236	0.780886	0.71323	0.494657	0.250276	0.782228		0.902513		0.885782	0	0.055959	0.0362343	0.508859	0.0138184	0.260082	0.668331	0.122974
CARD15_P302_R	0.248741	0.0574969	0.685613	0.219454	0.264321	0.205291	0.535546	0.0519013	0.602597	0.363902	0.693529	0.633477	0.512986	0.010465	0.595672	0.740602	0.64573	0.69525		0.798482		0.851415	0	0.0265153	0.339297	0.650907	0.0336154	0.391429	0.654008	0.34518
CARD15_P665_F	0.31419	0.228275	0.570951	0.252744	0.592433	0.661742	0.623998	0.0288208	0.90161	0.654011	0.697413	0.693529	0.633756	0.760473	0.660992	0.751059	0.668083	0.755206		0.711937		0.860213	0.398653	0.620626	0.404066	0.757835	0.220286
CASP10_E139_F	0.0666448	0.0614636	0.285717	0.168074	0.0939747	0	0.0211587	0.0368566	0.0888545	0.0668617	0.25016	0.0894299	0.0513548	0.112387	0.259479	0.711988	0.23003	0.0774188		0.357723		0.0512986	0	0.0670616	0.00405234	0.194489	0.0289552	0.125378	0.161881	0.0698536
CASP10_P186_F	0.0329859	0.0764032	0.0505383	0.0393478	0	0	0.0348528	0.0194433	0.314327	0.0816536	0.170812	0.0196831	0	0	0	0.106981	0.0517828	0.135187		0.187739		0.0391852	0	0	0.0120223	0.302512	0
CASP10_P334_F	0.248047	0.16714	0.370351	0.050279	0.368919	0.114602	0	0.00148147	0.673742	0.223855	0.254978	0	0.0878848	0	0.277209	0.531841	0.0905457	0.308342		0.31824		0.198019	0	0.125058	0.0641908	0.216445	0.0330186
CASP2_P192_F	0.0273308	0.0815534	0.217672	0	0.0912071	0.0381723	0.0965857	0.0282266	0.0231338	0.0730099	0.0285602	0.000253168	0.03354	0.116542	0.146063	0.140303	0.122464	0.0605467		0.0534445		0.0920032	0	0.0734409	0.0153117	0.0105086	0.0254591	0.0670979	0.0787937	0.0249441
CASP3_P420_R	0.0704599	0.0875661	0.216335	0.0939873	0.0936538	0.0505785	0.0761807	0.0270582	0.0956013	0.0995416	0.265097	0.0427814	0.00977172	0.133519	0.0806644	0.16532	0.104198	0.205342		0.11334		0.159006	0.0281019	0.0280843	0.0232455	0.0100222	0.0292084	0.0901579	0.125326	0.0237325
CASP6_P201_F	0.147632	0.0784809	0.282541	0.145104	0.155775	0.107487	0.0509159	0.0630552	0.114793	0.104152	0.20259	0.185602	0.0942411	0.142321	0.176899	0.225619	0.100332	0.221268		0.232653		0.124158	0	0.008804	0	0.320591	0.113441	0.0826794	0.148147	0.10627
CASP6_P230_R	0.0622598	0.0514195	0.102012	0	0	0	0.0424229	0.0341473	0.0501837	0	0	0.305244	0.0966504	0	0.0374712	0.416735	0.206543	0.00318811		0.254141		0.12942	0.0546964	0.124186	0.0734144	0.234309	0.133261
CASP8_E474_F	0.273729	0.224409	0.575047	0.344086	0.354568	0.463332	0.0598823	0.055743	0.491237	0.613049	0.645802	0.553938	0.579522	0.348946	0.706169	0.715717	0.662834	0.458535		0.724234		0.699762	0.150192	0.31989	0.110319	0.254445	0.186739	0.315782	0.609864	0.204317
CAV1_P130_R	0.0319155	0.118586	0.281606	0.0354705	0.0697698	0.0426808	0.0500362	0.0445035	0.00836649	0.180483	0.0875234	0	0.0449331	0.151037	0.102045	0.13135	0.0666564	0.115423		0.0842168		0.146184	0.0498926	0.123625	0.0744664	0.0630074	0.0751992	0.0903293	0.119872	0.0993968
CAV1_P169_F	0.0943576	0.10514	0.333283	0.0345232	0.0936938	0.174755	0.0695343	0.0205335	0.0171718	0.0941136	0.144425	0.064367	0.0550363	0.211007	0.0946727	0.115058	0.00133838	0.36647		0.186474		0.194361	0.0565996	0.129242	0.12657	0.132466	0.162901
CAV2_E33_R	0.0817266	0.12122	0.0182349	0	0	0	0.0399089	0.0288964	0	0.0431679	0.128886	0	0.0363874	0.0289406	0.0148391	0.0483847	0.0449494	0.0779748		0.0604731		0.113366	0	0	0	0.0832788	0	0.0322208	0.0543063	0.0166558
CCKAR_E79_F	0.454616	0.31041	0.823198	0.308557	0.694811	0.468631	0.441777	0.0121697	0.617159	0.33747	0.642266	0.398093	0.278959	0.490213	0.49569	0.537626	0.0755466	0.69661		0.651737		0	0.464314	0.974985	0.865917	0.958793	0.988284	0.471915	0.529668	0.9116
CCKAR_P270_F	0.520464	0.40383	0.798646	0.417418	0.736214	0.655932	0.0100371	0.00207335	0.818522	0.727912	0.836924	0.802795	0.739587	0.5897	0.77569	0.852507	0.186756	0.788524		0.745733		0.00236802	0.958371	0.985571	0.969801	0.963896	0.986067
CCKBR_P361_R	0.0867345	0.163623	0.301848	0.11676	0.137305	0.137942	0.239599	0.0788038	0.122481	0.0999335	0.345205	0.171584	0.103191	0.117139	0.185082	0.222057	0.104488	0.168194		0.146175		0.153357	0.0143227	0.0249242	0	0.00964979	0.00890688	0.0897693	0.0976496	0.0074328
CCKBR_P480_F	0.0568374	0	0.0632747	0	0	0	0	0.00100007	0.109639	0	0.143196	0	0	0	0	0	0	0		0.188689		0	0	0.0165245	0	0	0
CCL3_E53_R	0.379713	0.248885	0.713471	0.409571	0.456584	0.596124	0.790881	0.450552	0.911019	0.798542	0.871661	0.793865	0.833465	0.902459	0.890981	0.89492	0.625623	0.948141		0.328206		0.259375	0.631889	0.878125	0.553612	0.541088	0.723922	0.648457	0.758323	0.828491
CCL3_P543_R	0.719357	0.500928	0.82336	0.800329	0.753377	0.641992	0.737713	0.829409	0.908965	0.871823	0.790579	0.893245	0.777886	0.773923	0.879635	0.899843	0.871625	0.828091		0.559247		0.38996	0.991337	0.993312	0.988039	0.9919	0.991686
CCNA1_E7_F	0	0.104988	0.128167	0.0926807	0.0945783	0	0.0760155	0.0281076	0	0.00562253	0.883705	0.802247	0.764474	0.825316	0.533077	0.617785	0.789967	0.94426		0.407317		0.979097	0.0276695	0.0069557	0	0	0	0.0746189	0.496213	0.00346252
CCNA1_P216_F	0.0486021	0.0961127	0.276753	0.0232504	0.00480941	0	0.144216	0.0217932	0.203067	0.0712913	0.557981	0.552221	0.0302579	0.330258	0.204693	0.109395	0.284248	0.693251		0.063962		0.466263	0	0	0	0	0
CCNC_P132_R	0.0504139	0.0472392	0.173066	0.027619	0.106258	0.0457538	0.00964743	0.0205813	0.298288	0.078331	0.178995	0.101391	0.066437	0.0479197	0.0773959	0.278993	0.0228782	0.353473		0		0.510378	0.00168028	0	0	0	0	0.0865408	0.156017	0.000336056
CCND1_E280_R	0.269374	0.0547539	0	0.0248698	0.179197	0.00790184	0.0217696	0.020457	0.00576468	0.0846698	0.275226	0	0.120332	0.0780039	0.119318	0.137096	0.0544598	0.0936772		0.0614704		0.435596	0.0157997	0.0108951	0.0386765	0.0510572	0.0210762	0.088579	0.186661	0.0176791
CCND1_P343_R	0.366228	0.0196452	0.28366	0.0101006	0.0208307	0.22628	0.0670009	0.016589	0	0.0427698	0.44052	0.249232	0.392841	0.117949	0.238943	0.592881	0.415081	0.00760266		0.148884		0	0	0	0.0160757	0	0.0232109
CCND2_P887_F	0	0.0897078	0.122853	0	0.0851099	0	0.00230259	0	0	0.0277229	0.398901	0.52941	0.410753	0.414355	0	0.482836	0	0.147973		0		0	0	0	0	0	0	0.0467702	0.243837	0.00306663
CCND2_P898_R	0.0202367	0.0392726	0.134367	0.01759	0	0.0689107	0.180808	0.0287316	0.0519724	0.0293795	0.232312	0.613808	0.3828	0.572738	0.196224	0.167995	0.0917492	0.601544		0		0.063915	0	0.00583943	0	0.0190685	0.00575833
CCND3_P435_F	0.0880211	0.110428	0.265901	0.00559835	0.247826	0.114984	0.0516968	0.101835	0.178653	0.368506	0.407284	0.244599	0.156358	0.268479	0.211355	0.357843	0.201804	0.283883		0.502148		0.57896	0	0.0397684	0.0131109	0.0567062	0.0349782	0.129438	0.325565	0.0289127
CCNE1_P683_F	0.130191	0.0934076	0.279535	0.101245	0.184671	0.0473446	0.0932812	0.136457	0.0402644	0.0726862	0.167652	0.090491	0.185897	0.116262	0.213199	0.206784	0.0769215	0.0937735		0.0328543		0.108535	0.0142027	0.0438985	0.0200352	0.0191109	0.032402	0.122933	0.124096	0.0259299
CCR5_P630_R	0.366926	0.395502	0.647341	0.46543	0.468596	0.260646	0.0680874	0.00108712	0.453063	0.415716	0.423823	0.251476	0.217849	0.36159	0.619949	0.632543	0.228554	0.538469		0.0627536		0.038604	0.55965	0.808881	0.715872	0.643578	0.815719	0.347409	0.344666	0.70874
CD1A_P414_R	0.855599	0.808194	0.826955	0.809433	0.901299	0.911364	0.891795	0.928736	0.923459	0.911079	0.889794	0.861359	0.868464	0.969642	0.902737	0.945924	0.571294	0.925988		0.726133		0.709888	0.98951	0.991247	0.988281	0.990166	0.992909	0.801165	0.678824	0.950961
CD1A_P6_F	0.676139	0.637181	0.907969	0.611762	0.819881	0.79866	0.562507	0.655755	0.894272	0.516439	0.680012	0.475759	0.469303	0.944169	0.735815	0.878464	0.18426	0.591447		0.131353		0.0447955	0.888363	0.938942	0.949254	0.821449	0.959487
CD2_P68_F	0.296276	0.186389	0.156972	0.164798	0.472062	0.700764	0.763707	0.3929	0.923814	0.895078	0.847604	0.762296	0.759198	0.842274	0.845043	0.929948	0.63917	0.830692		0.876746		0.86559	0.562752	0.819941	0.0630284	0.539572	0.0524294	0.450854	0.826694	0.407544
CD34_E20_R	0.19912	0.20635	0.419902	0.300019	0.317597	0.197345	0.0846532	0.0423202	0.266182	0.292133	0.52281	0.245698	0.214395	0.489793	0.388524	0.470516	0.236117	0.312256		0.490005		0.328765	0.155937	0.358729	0.20182	0.168704	0.434708	0.362008	0.567548	0.357446
CD34_P339_R	0.196709	0.216708	0.451587	0.430643	0.616575	0.488511	0.780159	0.579759	0.69712	0.760272	0.825795	0.747998	0.593613	0.860591	0.740222	0.790167	0.858701	0.714935		0.766084		0.447476	0.69269	0.888965	0.281099	0.606904	0.191895
CD34_P780_R	0.375873	0.110474	0.381026	0.200934	0.24895	0.318288	0.478554	0.445563	0.723294	0.661553	0.696525	0.531455	0.344361	0.755826	0.681724	0.599103	0.674667	0.718916		0.778988		0.189109	0.199878	0.561121	0.201168	0.322228	0.0958373
CD40_E58_R	0	0	0	0	0	0	0.0364081	0.0187063	0.169068	0.664575	0.524012	0.59091	0.162041	0.6615	0.154634	0.404285	0.00509376	0.587239		0.322149		0.692701	0.0250878	0.15334	0.0108705	0.206051	0	0.120068	0.562644	0.124168
CD40_P372_R	0.140015	0.0942311	0.329573	0.141633	0.22265	0.312382	0.274885	0.0783651	0.343309	0.733069	0.711678	0.810369	0.632345	0.790296	0.557596	0.843523	0.141313	0.738198		0.796371		0.854263	0.0421324	0.267951	0.0096474	0.503592	0.0230074
CD44_E26_F	0.0271217	0.103272	0.166436	0.0590157	0.075446	0.0239471	0.0615414	0.0382625	0.0180839	0.0570803	0.313015	0.677595	0.280272	0.497883	0.200583	0.148076	0.0986265	0.0603864		0.125671		0.290441	0	0.00760095	0	0.0056593	0.00431508	0.12103	0.259745	0.0187518
CD44_P87_F	0.185552	0.00956552	0.349973	0.035331	0.0973382	0.127931	0.537112	0.262619	0	0.0975108	0.303598	0.533814	0.281671	0.508006	0.150259	0.234245	0.137519	0.023945		0.130018		0.564175	0	0.0114694	0.0582609	0.0117149	0.0884972
CD81_P211_F	0.190826	0.348598	0.447328	0.381345	0.094317	0.271134	0.522532	0.181996	0.227311	0.338205	0.423237	0.38921	0.165519	0.6833	0.14689	0.333177	0.382611	0.39452		0.464505		0.708518	0.0369843	0.173286	0.0238978	0.035274	0.0176141	0.324374	0.494792	0.287815
CD81_P272_R	0.486843	0.409921	0.623263	0.321458	0.675708	0.272779	0	0.0183898	0.364974	0.693238	0.541942	0.735718	0.258727	0.732268	0.227615	0.702279	0.227667	0.763109		0.781219		0.791952	0.357147	0.623363	0.347226	0.626362	0.636994
CD82_P557_R	0.341706	0.134102	0.649176	0.149513	0.560587	0.367313	0.534496	0.00755486	0.470743	0.4579	0.516389	0.401037	0.532652	0.0943272	0.44141	0.795215	0.109939	0.648982		0.632706		0.714386	0	0.023255	0.396999	0.243518	0.0926618	0.357243	0.485904	0.151287
CD86_P3_F	0.529085	0.434473	0.360444	0.636201	0.743873	0.622274	0.825947	0.601261	0.874604	0.739991	0.899184	0.917602	0.785211	0.856836	0.880577	0.77991	0.866749	0.902549		0.464823		0.898074	0.398156	0.468047	0.0685279	0.235517	0.0749552	0.625351	0.81741	0.249041
CD9_E14_R	0.0200031	0.0463108	0	0.0491426	0.166878	0.175503	0.0544759	0.0919625	0	0.0797343	0.0673361	0.0401427	0	0.243122	0	0.198835	0.0981882	0.0848549		0.177137		0.271619	0	0.0280327	0.0237991	0.0217607	0.0248585	0.217101	0.266507	0.16698
CD9_P504_F	0.258369	0.100083	0.475315	0.249153	0.328194	0.077401	0	0.524209	0.0400564	0.0826219	0.443406	0.0493546	0.0809524	0.731656	0.326136	0.145804	0	0.386119		0.807486		0	0	0	0.0492757	0.514127	0.0115501
CD9_P585_R	0.327992	0.310872	0.553289	0.447948	0.450132	0.515312	4.1e-05	0.311884	0.287204	0.193395	0.372837	0.24676	0.222641	0.837416	0.51116	0.0426139	0.171669	0.731675		0.860449		0.289603	0.179774	0.232409	0.392499	0.720963	0.305654
CDC25B_E83_F	0	0.0632723	0.0574738	0.114324	0.00753385	0.0809904	0.109069	0.0383845	0.0207739	0.0478452	0.159203	0.0721802	0.0826897	0.103858	0.129376	0.0894678	0.1387	0.0843003		0.755416		0.508105	0	0	0	0	0	0.0592335	0.194928	0
CDC25B_P11_R	0.121307	0.0362805	0.00661037	0	0.165087	0.164057	0	0.024771	0.0562693	0.0755051	0.361115	0	0	0.108009	0	0	0	0.126615		0.820872		0.625162	0	0	0	0	0
CDH1_P45_F	0.23539	0.0909779	0.196619	0	0.377381	0.0173038	0	0.00998453	0	0.0875434	0.337751	0.0795571	0.00412628	0.190786	0.0975919	0.103855	0.509758	0.0821685		0.178558		0.596605	0.0103696	0.0844141	0.0426609	0.0477743	0.10596	0.117638	0.250444	0.0447878
CDH1_P52_R	0.233503	0.207144	0.258038	0.170637	0.145207	0	0.0194201	0.0149682	0.14091	0.287356	0.469378	0.161439	0.158149	0.162195	0.278774	0.371704	0.232947	0.27287		0.0855592		0.76109	0.00961852	0.0389931	0.0233806	0.0171425	0.067564
CDH11_E102_R	0.0344225	0	0.234391	0	0	0	0	0.0124222	0	0	0.718219	0	0.480406	0.163517	0.231836	0.131423	0.385035	0.801032		0.271749		0.0466401	0	0.0318563	0	0	0.00790862	0.132884	0.378436	0.0468834
CDH11_P203_R	0.0529667	0.0510535	0.0293101	0	0	0.135972	0.0193952	0.0254762	0.0500649	0.0607804	0.786706	0.193081	0.648968	0	0.373875	0.120383	0.375049	0.724116		0.132821		0.0270799	0	0	0	0	0
CDH11_P354_R	0.32259	0.303341	0.538082	0.363853	0.53807	0.197493	0.0455096	0.0721185	0.561326	0.433207	0.766154	0.46098	0.715207	0.626171	0.515605	0.189594	0.480372	0.835713		0.380455		0.412213	0.0990216	0.168761	0.138866	0.0889868	0.16785
CDH13_E102_F	0.0767494	0.124663	0	0	0	0.143196	0.0964452	0.00688971	0	0	0.694443	0.52175	0	0	0.144018	0.153172	0	0.543656		0.0159633		0.192654	0.00390113	0.027626	0.0077479	0.00874441	0	0.137065	0.340414	0.0171568
CDH13_P88_F	0.199582	0.287479	0.351667	0.230492	0.432639	0.10913	0.0566585	0.0768187	0.274753	0.160395	0.853085	0.741133	0.375239	0.658254	0.302737	0.241079	0.0515298	0.814262		0.565826		0.45991	0	0.0289464	0.0352304	0.0132319	0.0461397
CDH17_E31_F	0.715261	0.67974	0.892174	0.63741	0.866297	0.849552	0.533335	0.859118	0.891142	0.842966	0.795311	0.821403	0.608132	0.840139	0.821774	0.856451	0.545133	0.614006		0.872569		0.21349	0.991391	0.992028	0.989512	0.991747	0.992464	0.76757	0.821001	0.984326
CDH17_P376_F	0.545911	0.466634	0.788507	0.475038	0.761121	0.724646	0.81046	0.833204	0.831869	0.857302	0.815281	0.836241	0.701332	0.908774	0.849235	0.91577	0.921935	0.781677		0.858819		0.883349	0.927888	0.988064	0.966815	0.982293	0.990012
CDH17_P532_F	0.738477	0.73983	0.918229	0.823292	0.889581	0.897573	0.817584	0.817947	0.920466	0.909616	0.848369	0.893478	0.852602	0.944179	0.956644	0.939145	0.947133	0.863603		0.804251		0.972939	0.989088	0.991942	0.986977	0.992174	0.992493
CDH3_E100_R	0.181066	0.17179	0.294751	0.0310803	0.202163	0.178576	0.0132874	0.0715812	0.360945	0.13917	0.269629	0.225412	0.180982	0.195282	0.232915	0.285801	0.217634	0.364939		0.166249		0.351189	0.083969	0.0417462	0.0176144	0.136539	0.0844798	0.117988	0.204659	0.0685081
CDH3_P87_R	0.0899016	0.113747	0.0771096	0.122633	0.0304788	0	0	0.0434614	0.141218	0.0971533	0.206735	0	0.0981792	0.144518	0.196314	0.131306	0.105652	0.432472		0.238909		0.222065	0	0	0	0.320733	0
CDK10_E74_F	0.18719	0.0968147	0.291356	0.127064	0.063857	0	0	0.0281657	0.494674	0.556947	0.853364	0.625174	0.572229	0.804791	0.543284	0.931056	0.797611	0.767254		0.798451		0.14702	0	0.00780575	0	0	0	0.214227	0.588919	0.146472
CDK10_P199_R	0.35083	0.149603	0.419369	0.132222	0.267469	0.223169	0.420134	0.0386672	0.565503	0.359706	0.59862	0.406907	0.405847	0.584279	0.253177	0.774331	0.55708	0.666691		0.482998		0.469408	0.254408	0.252026	0.336255	0.136378	0.477843
CDK2_P330_R	0.0150323	0.0487357	0	0.100211	0.20079	0	0	0.0127614	0	0.0488072	0.126026	0.0992198	0.000413265	0.0245274	0.110803	0.0910111	0.0020859	0		0		0.00643631	0	0	0.0117333	0	0	0.0419479	0.0463028	0.00234667
CDK6_E256_F	0.1399	0.167625	0.263782	0.174133	0.149535	0.311024	0.307068	0.131646	0.212013	0.131982	0.302209	0.233205	0.111409	0.241005	0.192964	0.278558	0.236686	0.180164		0.163945		0.182482	0.0822859	0.0736845	0.0799981	0.0705402	0.0748902	0.134825	0.10953	0.0388456
CDK6_P291_R	0	0.115144	0.159616	0	0.0899131	0.0267677	0.176908	0.00177437	0	0	0	0	0	0	0.0289351	0.0487872	0	0.0627446		0.0145842		0	0	0	0.000985419	0	0.00607146
CDKN1A_E101_F	0.0982418	0.0903596	0.184094	0.145001	0.0876698	0.0681532	0.0289289	0.0441652	0.0723307	0.0972964	0.25321	0.0306427	0.0457287	0.109893	0.207067	0.155404	0.101008	0.280003		0.170102		0.0757339	0.00555011	0.0389807	0.0117001	0.0258266	0.0337052	0.178886	0.121129	0.258009
CDKN1A_P242_F	0.00389218	0.790497	0	0.226234	0.106058	0.495868	0.700566	0.0552989	0.0225858	0.0110316	0.214238	0	0	0.0985511	0	0.0421937	0.0918412	0.0512438		0.629652		0	0.844661	0.0145865	0.902596	0.702488	0
CDKN1B_P1161_F	0.0150098	0.0187181	0.218361	0.0592883	0.100893	0.0530025	0.00923388	0.0198872	0.0481668	0.267865	0.363427	0.313909	0.0770297	0.0850591	0.141762	0.470135	0.283486	0		0.756538		0.0780173	0	0.0192487	0.00514837	0.20168	0.0130089	0.0602844	0.25793	0.0478172
CDKN1C_P6_R	0.341256	0.404458	0.567683	0.337511	0.0709322	0.371388	0.501811	0.0850145	0.369499	0.404131	0.488922	0.714827	0.134976	0.417743	0.408589	0.454858	0.588133	0		0.811169		0.628061	0.07474	0.126221	0.0459112	0.0706002	0.126362	0.230028	0.405673	0.0637006
CDKN1C_P626_F	0.12409	0.185911	0.36438	0.0449555	0.058801	0	0.187815	0.0482737	0.0767314	0.102731	0.380379	0.630536	0.0720904	0.765817	0.320833	0.195499	0.0184608	0.249007		0.667		0.471042	0.0349243	0.0563847	0.012991	0.0654048	0.0234663
CDKN2A_E121_R	0.123547	0.0588701	0.0645212	0.0195812	0	0.135326	0.0971976	0.0172175	0	0.106858	0	0	0.0714712	0.259899	0.0577175	0	0.160139	0.143654		0		0	0	0.0502125	0.0463493	0.0191212	0.00549613	0.0573623	0.0727036	0.0242358
CDKN2B_E220_F	0.216897	0.251605	0.372152	0.152502	0.213124	0.2109	0.370312	0.208765	0.300033	0.140787	0.34842	0.25825	0.127837	0.218562	0.257198	0.377131	0.290222	0.328182		0.244795		0.31195	0.0649556	0.0445327	0.054696	0.0612332	0.0398758	0.178101	0.153113	0.0319554
CDKN2B_seq_50_S294_F	0	0.0863849	0.200305	0.0940574	0.0150072	0.0616514	0.0764377	0.0291115	0.346568	0.0349228	0.076622	0.0293814	0.00410358	0.0678191	0.00836361	0.0917128	0.0809099	0		0.0302326		0.0410836	0	0.0529681	0	0	0.0012929
CDM_seq_21_S260_R	0.418375	0.258341	0.460919	0.0350483	0.404931	0.0609409	0	0.0131431	0.432153	0.465314	0.0528813	0.413106	0.344274	0.384398	0.244136	0.68455	0.131115	0.466931		0.227873		0.312885	0	0	0	0.364973	0.524425	0.231539	0.33886	0.17788
CEACAM1_E57_R	0.00281688	0.134582	0.0882931	0.0787958	0.0298408	0.242874	0.0230149	0.0284575	0.268483	0.0436834	0.282129	0.0456118	0.207013	0.0848065	0.300593	0.127927	0.174569	0.277017		0.771991		0.0693013	0.00296003	0	0.00487509	0.383255	0	0.266844	0.455919	0.105623
CEACAM1_P44_R	0.251666	0.238585	0.310589	0.33741	0.590094	0.646148	0.243862	0.452333	0.83535	0.576978	0.69958	0.647563	0.69639	0.462906	0.769253	0.884256	0.656147	0.559882		0.908926		0.783694	0	0.024719	0.0385992	0.58316	0.0186584
CEBPA_P1163_R	0.120839	0.121137	0.252854	0.0572735	0.062576	0.136585	0.0708254	0.0353181	0.139389	0.230641	0.25999	0.494378	0.0999912	0.160997	0.0974531	0.314812	0.176138	0.0592799		0.416785		0.0947245	0.00824443	0.0297671	0.0394681	0.0601494	0.0251622	0.139021	0.143924	0.0371983
CEBPA_P706_F	0.0488317	0.177242	0.365239	0.194528	0.212854	0.0971559	0.0462934	0.0277324	0.335706	0.0208245	0	0	0.0490843	0.0573451	0.151471	0.154443	0	0.0675047		0.152761		0.107703	0	0.0659262	0.0405594	0.0471602	0.0555463
CFTR_P115_F	0	0.142996	0.302315	0.144773	0.13691	0.0511594	0.15319	0.0202232	0.0955853	0.0905096	0.336977	0	0.00723429	0.453157	0	0.138703	0.152822	0.185203		0.161256		0.301576	0.0495498	0	0.0290426	0.0319269	0	0.274486	0.256477	0.0603215
CFTR_P372_R	0.460154	0.35171	0.614722	0.430191	0.501327	0.239219	0.0662033	0.722167	0.507897	0.307296	0.44109	0.081099	0.190166	0.799515	0.359267	0.0828128	0.107467	0.468139		0.117867		0.860344	0.0763524	0.111697	0.0080177	0.252572	0.044057
CHD2_P451_F	0.752493	0.78902	0.902294	0.65419	0.873743	0.88174	0.768728	0.765772	0.802297	0.95331	0.837445	0.669559	0.86465	0.939057	0.924294	0.946822	0.951354	0.888619		0.911569		0.94897	0.986654	0.989879	0.984846	0.987736	0.990187	0.761163	0.85787	0.984595
CHD2_P667_F	0.570151	0.443963	0.85304	0.562374	0.780154	0.850466	0.702626	0.854604	0.893276	0.900996	0.814725	0.87177	0.63794	0.890116	0.799047	0.935554	0.915342	0.710708		0.748986		0.812299	0.974496	0.986656	0.977712	0.981466	0.986313
CHFR_P501_F	0	0.189245	0.200025	0.0671208	0.0816819	0	0.0222019	0.122032	0.187709	0.0390898	0.131476	0	0	0.202654	0.0852364	0.0352237	0.111342	0.0525405		0.414879		0.281805	0	0.0204307	0	0	0.0431161	0.0985168	0.144054	0.0290208
CHFR_P635_R	0.0577078	0.0372584	0.24211	0.0630726	0.0690155	0.0568425	0.164868	0.0464573	0.165955	0.105665	0.140371	0.117603	0.0401659	0.129329	0.16733	0.122007	0.0864297	0.229948		0.573149		0.10295	0.040007	0.0501119	0.0407581	0.0459339	0.0498505
CHGA_E52_F	0.0928104	0.270885	0.175546	0	0.154609	0	0	0	0	0.0465269	0.315329	0.440334	0.0957717	0.527651	0.138061	0.384511	0	0		0.179659		0.0551961	0.201799	0.0440726	0.290243	0.135866	0.00148886	0.138391	0.269786	0.165063
CHGA_P243_F	0.279936	0.18157	0.513494	0.0690005	0.148634	0.0313598	0	0.0095203	0.563664	0.365027	0.417057	0.458848	0.154114	0.256534	0.349721	0.588608	0.282536	0.173958		0.328562		0.377287	0.243443	0.150861	0.129157	0.127101	0.326595
CHI3L2_E10_F	0.599933	0.312221	0.750605	0.264543	0.709679	0.633874	0.728882	0.663618	0.892107	0.910918	0.797501	0.813623	0.737428	0.768693	0.821338	0.918788	0.801162	0.798715		0.853175		0.930771	0.50697	0.848933	0.894518	0.925447	0.700063	0.621262	0.811997	0.760684
CHI3L2_P226_F	0.558129	0.355346	0.689946	0.311764	0.747852	0.749802	0.727837	0.585052	0.901522	0.768635	0.801023	0.819518	0.715085	0.828754	0.86158	0.868484	0.644001	0.673449		0.846546		0.884743	0.653001	0.835539	0.638507	0.854522	0.749337
CLDN4_P1120_R	0.572897	0.528269	0.807509	0.598917	0.810467	0.655231	0.0692309	0.552195	0.73308	0.64092	0.705721	0.64769	0.54045	0.858317	0.810126	0.682021	0.828639	0.341568		0.905438		0.125472	0.577462	0.77967	0.932165	0.985618	0.989548	0.591977	0.644215	0.852893
CLK1_P538_F	0.158582	0.170795	0.318095	0.215323	0.374871	0.0437941	0.0457555	0.0505016	0.2053	0.282561	0.182011	0.361309	0.122074	0.131392	0.144137	0.401645	0.21801	0.32655		0.633259		0.500143	0.0500477	0.134788	0.227712	0.17438	0.375593	0.175891	0.300281	0.192504
COL18A1_P365_R	0.21216	0.13553	0.158103	0.0138359	0	0.0365435	0	0.0423526	0	0.0963899	0	0	0	0.142617	0	0.0889644	0.0159711	0.294728		0.245576		0	0	0.00321585	0.0171734	0.038546	0.0407863	0.187184	0.220073	0.0742819
COL18A1_P494_R	0.337488	0.344274	0.56284	0.390719	0.408964	0.237123	0.270051	0.0533599	0.165961	0.423175	0.613736	0.399958	0.0743495	0.428932	0.29326	0.478618	0.355263	0.160195		0.262835		0.467031	0.0479668	0.117034	0.0786357	0.259759	0.139702
COL1A1_P117_R	0.268246	0.212017	0.395404	0.123531	0.450921	0.231933	0.182736	0.0790696	0.137167	0.590921	0.798236	0.753034	0.636448	0.622591	0.607815	0.738188	0.73456	0.73324		0.739143		0.37592	0.166558	0.331024	0.056656	0.0860845	0.266929	0.217309	0.648631	0.170622
COL1A1_P5_F	0.21634	0.170563	0.349004	0	0.287166	0.265705	0	0	0.541752	0.586262	0.758896	0.807517	0.472325	0.234726	0.622089	0.747255	0.83791	0.670014		0.739853		0.462931	0.0702679	0.300808	0.111364	0.0833373	0.233187
COL1A2_E299_F	0.0715657	0.0981681	0.156122	0.0914137	0.088386	0.0921399	0.129186	0.0644627	0.256823	0.0762878	0.569953	0.745907	0.445272	0.78965	0.377906	0.659438	0.264193	0.759976		0.849713		0.619158	0.0090343	0.0285062	0.0063778	0.0147931	0.0273525	0.152715	0.626103	0.135978
COL1A2_P407_R	0.261139	0.219292	0.570224	0.111267	0.628885	0.370799	0.0860877	0.0344873	0.267201	0.182982	0.758718	0.827421	0.658629	0.752567	0.586751	0.830611	0.613314	0.840798		0.820755		0.87974	0.364194	0.607983	0.14824	0.366187	0.365273
COL1A2_P48_R	0	0.0944946	0.062105	0.143562	0.0133478	0.0426911	0.102132	0.020845	0.0464699	0.0255311	0.585486	0.848965	0.505132	0.851365	0.33204	0.743136	0.21493	0.856747		0.943298		0.845042	0	0.0146341	0.00360526	0.0736892	0.00980737
COL4A3_E205_R	0.0693718	0.0914015	0.268368	0.000875235	0.0520673	0.140591	0.109598	0.0341184	0.167034	0.0628708	0	0.142332	0.0598662	0.0316899	0.0581347	0.19527	0	0		0.161713		0.132173	0	0	0	0	0	0.0924295	0.133157	0.0112296
COL4A3_P545_F	0.0713706	0.13107	0.0974952	0.104291	0.0491847	0.0622165	0.0983166	0.064491	0.0518705	0.0440129	0.336716	0.159633	0.0775693	0.114199	0.10647	0.127949	0.164674	0.147046		0.319406		0.487733	0.00933992	0.0377515	0.0114513	0.0214442	0.032309
COL6A1_P283_F	0	0.0306345	0	0	0.0686671	0	0.208886	0.00237781	0.0493549	0	0.220432	0.112147	0.00186205	0.0883777	0	0.102275	0	0.105427		0.195113		0	0	0	0	0	0	0.144359	0.127244	0.0369631
COL6A1_P425_F	0.262945	0.216448	0.304314	0.183029	0.334704	0.16748	0.373121	0.0343431	0.362156	0.163811	0.344864	0.231767	0.0815075	0.130937	0.294725	0.302916	0.11089	0.120864		0.0540775		0.137368	0.0176372	0.109624	0.0713625	0.0656599	0.105348
COMT_E401_F	0.198354	0.143871	0.284185	0.173596	0.273066	0.0799398	0.287863	0.0489177	0.454226	0.534084	0.13762	0.0833332	0.104453	0.152831	0.242	0.162591	0.155556	0		0.189442		0.192484	0.0199311	0.0969302	0.0297701	0.0516912	0.138308	0.216002	0.177672	0.067326
COPG2_P298_F	0.0411208	0.0806075	0.0258159	0.153654	0.0109841	0	0.085748	0.021106	0.280539	0.0050372	0.201873	0	0.00698762	0.0179072	0	0.0368645	0.02894	0		0.0973935		0	0	0	0	0	0	0.0777306	0.0359094	0
CPA4_E20_F	0.275557	0.311212	0.701059	0.321123	0.621196	0.49222	0.0647685	0.0720519	0.637182	0.577224	0.655579	0.666872	0.385787	0.553502	0.627001	0.806627	0.133723	0.0201389		0.122691		0.31117	0.331938	0.610904	0.889744	0.938259	0.984673	0.6386	0.693561	0.882054
CPA4_P1265_R	0.790602	0.647365	0.878336	0.60801	0.851046	0.923577	0.847966	0.604215	0.932215	0.944598	0.891557	0.891079	0.761928	0.882119	0.863184	0.946629	0.294397	0.846422		0.760663		0.949365	0.97654	0.987289	0.983235	0.986845	0.988515
CPA4_P961_R	0.652293	0.502306	0.799322	0.5787	0.897548	0.787734	0.741742	0.876214	0.826652	0.82356	0.809323	0.881196	0.821265	0.871292	0.843572	0.961596	0.766828	0.725741		0.621834		0.869049	0.655705	0.988614	0.960431	0.956139	0.991973
CPNE1_P138_F	0.118826	0.0893152	0.191584	0	0	0.0848759	0.0985478	0.0326375	0.0619458	0.102863	0.178931	0	0	0.0108177	0.0446633	0.0776405	0.128306	0		0		0.13798	0	0.0410971	0.0113457	0.0109534	0.0341588	0.0753036	0.0619274	0.019511
CREB1_P819_F	0	0	0.163202	0.44064	0	0	0.463249	0.0184382	0.0217831	0.39218	0	0	0.0522786	0.621394	0.0461266	0	0.15825	0.222757		0		0.296049	0.0385767	0.00359509	0	0.065133	0.0157695	0.123035	0.16264	0.0246148
CREBBP_P712_R	0.674635	0.569901	0.806927	0.48242	0.76846	0.688327	0.860962	0.569061	0.611041	0.868652	0.66552	0.826515	0.684819	0.792311	0.659297	0.743943	0.0764009	0.821155		0.809513		0.919646	0.685727	0.824156	0.916375	0.912262	0.967849	0.670193	0.715252	0.861274
CRIP1_P274_F	0.538652	0.295533	0.611807	0.365958	0.690127	0.363094	0	0.511486	0.643547	0.557785	0.72743	0.87222	0.743594	0.670194	0.61759	0.680963	0.503309	0.330063		0.472068		0.735399	0.396879	0.554734	0.398275	0.592703	0.596933	0.3325	0.42081	0.378981
CRIP1_P874_R	0.402468	0.176388	0.477591	0.15454	0.389336	0.161343	0	0.0112313	0.1919	0.10147	0.500089	0.683452	0.274999	0.172762	0.160172	0.031183	0.15369	0.037012		0.0409177		0.191453	0.224843	0.250046	0.295935	0.386778	0.0926818
CRK_P721_F	0.509753	0.289584	0.487894	0	0.589733	0.44044	0.000376621	0.610583	0.395858	0.348934	0.175447	0	0.119785	0.322427	0.245754	0.569582	0.221174	0		0.145902		0	0.248349	0.32785	0.22919	0.628136	0.493357	0.369358	0.195364	0.385377
CSF1_P217_F	0.169338	0.0424999	0	0	0	0	0	0	0	0	0	0	0	0	0	0	0	0		0		0	0	0.0276464	0	0	0	0.0463289	0.016684	0.00276464
CSF1_P339_F	0.0612969	0.124864	0.24877	0.0496784	0.0546586	0	0	0.0281878	0.0546289	0.0617621	0	0	0.0302533	0.0956396	0	0.0240923	0.0738657	0		0.0390477		0.042387	0	0	0	0	0
CSF1R_E26_F	0.773701	0.492029	0.846946	0.706455	0.834458	0.880391	0.807254	0.835426	0.881905	0.906254	0.910297	0.840315	0.67228	0.903628	0.888547	0.918761	0.893779	0.913799		0.91277		0.945927	0.641973	0.688581	0.923446	0.916131	0.511442	0.596559	0.615966	0.68834
CSF1R_P73_F	0.544427	0.343434	0.719905	0.38691	0.555092	0.24041	0.0683951	0.594175	0.226751	0.283654	0.456667	0.50226	0.200539	0.313069	0.436054	0.511564	0.232513	0.254999		0.360101		0.29347	0.373953	0.637952	0.722818	0.640066	0.827036
CSF2_E248_R	0.786363	0.556329	0.880603	0.451901	0.836659	0.861694	0.925845	0.164369	0.946774	0.941946	0.878698	0.875876	0.861663	0.918481	0.930937	0.965781	0.903286	0.840597		0.770161		0.634681	0.989053	0.990969	0.986082	0.988683	0.989981	0.653903	0.819492	0.957422
CSF2_P605_F	0.595943	0.542844	0.839419	0.489322	0.686558	0.650356	0.594297	0.061501	0.899486	0.83538	0.841432	0.931663	0.71915	0.870803	0.877561	0.816972	0.831028	0.801284		0.586759		0.394679	0.867742	0.970329	0.954094	0.865156	0.972129
CSF3_E242_R	0.82517	0.639433	0.882875	0.514406	0.891572	0.851549	0.459964	0.88694	0.930307	0.939671	0.83902	0.881104	0.850157	0.934921	0.910304	0.919364	0.903851	0.840119		0.886393		0.932579	0.836781	0.901614	0.81239	0.914934	0.862894	0.644874	0.642651	0.721714
CSF3_P309_R	0.399615	0.339553	0.783236	0.367479	0.542066	0.434388	0.46603	0.788071	0.605076	0.301258	0.62054	0.398896	0.250703	0.743211	0.512236	0.633499	0.165706	0.0622776		0.346102		0.266419	0.273587	0.529979	0.63514	0.703531	0.746288
CSF3R_P472_F	0.615192	0.406056	0.841163	0.581359	0.768108	0.73661	0.910222	0.870729	0.883958	0.824267	0.872897	0.880954	0.780756	0.821118	0.800649	0.922266	0.840957	0		0.876519		0.877474	0.434738	0.665679	0.577396	0.670062	0.205127	0.555465	0.619791	0.375058
CSF3R_P8_F	0.397555	0.220767	0.51171	0.40297	0.514642	0.478366	0.0949583	0.518934	0.245072	0.240062	0.629551	0.352519	0.211972	0.61169	0.610564	0.436243	0.25062	0.705323		0.758122		0.330873	0.0922351	0.304482	0.129683	0.628154	0.043027
CSK_P740_R	0.0959024	0.172787	0.176101	0.0725742	0.106146	0.00720427	0.11597	0.686561	0.375249	0.226209	0.400103	0.229277	0.0975674	0.265782	0.300914	0.348487	0.164013	0.532107		0.399218		0.181579	0.109178	0.205859	0.130148	0.152688	0.101089	0.200944	0.285932	0.139792
CSPG2_E38_F	0	0.083575	0.145638	0.160569	0.265125	0.0554755	0	0	0.213328	0.128063	0.301157	0.0869244	0	0.438595	0	0	0	0.276249		0.147966		0.179952	0	0	0	0	0	0.10256	0.183946	0.0558442
CSPG2_P82_R	0.268927	0.082724	0.219956	0	0.149301	0	0.0685039	0.0685011	0.064464	0.16922	0.189744	0	0.133726	0.655942	0.307356	0.159529	0.397168	0.30504		0.102985		0.067186	0.04982	0.196875	0.0327607	0.0804775	0.198508
CSTB_E410_F	0.0509408	0.0530555	0	0	0.0472099	0	0.100413	0.0124634	0.00293707	0.0184934	0.130776	0.0176946	0.0552021	0.0892048	0.0696064	0.123466	0.0509542	0.00896042		0.00758306		0	0	0.0679591	0.0139652	0.0136803	0.0516311	0.0296688	0.0519946	0.0294471
CTAG1B_P4_R	0.609939	0.47766	0.873302	0.462455	0.845664	0.799608	0.760591	0.791289	0.895996	0.887421	0.839942	0.902805	0.730558	0.890188	0.827964	0.90973	0.433854	0.785302		0.79017		0.64578	0.988922	0.9913	0.986168	0.991034	0.993037	0.632212	0.725907	0.950358
CTAG1B_P77_F	0.515239	0.378813	0.692424	0.345366	0.61663	0.487447	0.710939	0.337211	0.779234	0.734454	0.705135	0.733457	0.647597	0.781698	0.551022	0.893071	0.59668	0.606939		0.629836		0.446346	0.725509	0.99162	0.900851	0.940679	0.994461
CTAG2_P1426_F	0.692937	0.520676	0.816845	0.444455	0.841033	0.657921	0.894869	0.952967	0.930615	0.662199	0.865664	0.822296	0.792955	0.92119	0.864745	0.880729	0.186693	0.849647		0.0656906		0.922965	0.98833	0.99134	0.986494	0.99108	0.993265	0.750257	0.712252	0.990102
CTGF_E156_F	0.0809032	0.0866506	0.153315	0.0520022	0.18229	0.0980543	0.119655	0.110034	0.109409	0.0736251	0.267735	0.127555	0.0422252	0.232244	0.143648	0.18922	0.120209	0.190172		0.141615		0.210102	0	0.0108379	0	0.00335925	0.00865473	0.407192	0.403449	0.496842
CTGF_P693_R	0.79835	0.704244	0.849473	0.535977	0.826128	0.797117	0	0.949913	0.875934	0.706059	0.64767	0.606232	0.401707	0.72328	0.609877	0.815668	0.217452	0.702428		0.782113		0.925038	0.987593	0.989963	0.987704	0.989394	0.990912
CTLA4_E176_R	0.430268	0.487052	0.636138	0.673645	0.721034	0.700598	0.894048	0.0282509	0.912554	0.872427	0.790227	0.791203	0.586376	0.896728	0.851154	0.922981	0.711712	0.781179		0.203997		0.771662	0.986646	0.990763	0.864268	0.96615	0.989321	0.651275	0.759838	0.891421
CTLA4_P1128_F	0.751136	0.651565	0.881279	0.650178	0.860456	0.722589	0.141952	0.786845	0.793355	0.752602	0.840583	0.803118	0.771721	0.86875	0.817149	0.913304	0.821836	0.860363		0.450834		0.636523	0.704667	0.91054	0.852888	0.785941	0.863025
CTNNA1_P185_R	0.0262075	0.212476	0.12327	0.0425028	0.059458	0	0.263481	0.0106967	0	0.0177059	0	0.0865979	0.00774004	0.0406258	0.0128895	0.0787538	0.106252	0.00157216		0		0.00733449	0.0876197	0	0.132802	0.0827606	0	0.128602	0.10605	0.0611651
CTNNA1_P382_R	0.157617	0.13221	0.32494	0.1561	0.132854	0.0727785	0.0858449	0.295873	0.21852	0.134711	0.360019	0.170204	0.107952	0.134966	0.206489	0.229848	0.155316	0.229458		0.0721357		0.172538	0.0257308	0.0227896	0.028565	0.213069	0.0183129
CTNNB1_P757_F	0.239149	0.106494	0	0.221504	0	0	0.159193	0	0	0.0162066	0	0	0.043837	0	0.110969	0.0243492	0.220685	0.0151903		0		0.0766662	0	0.0865437	0.0563823	0.205729	0.00997424	0.0807044	0.046173	0.0717259
CTSD_P726_F	0.678117	0.447696	0.739252	0.490726	0.604673	0.394153	0.0437526	0.564118	0.878351	0.760763	0.627288	0.548006	0.595244	0.612354	0.655164	0.770107	0.291226	0.817018		0.793039		0.432055	0.235368	0.65971	0.596917	0.673496	0.756913	0.537871	0.627479	0.584481
CTSH_E157_R	0.0784257	0	0.17358	0	0	0.00368256	0.284347	0.0272475	0.1303	0.0326736	0.014634	0	0.0171749	0.00384982	0.140209	0.0572025	0	0		0.0658313		0.0137848	0.0353237	0.0464934	0.00398154	0.0647874	0.0837131	0.0593287	0.0532913	0.0245318
CTSH_P238_F	0.00569468	0.0529172	0.136559	0.0356982	0.0929701	0.00934559	0.0249936	0.0120579	9.78e-05	0.0061893	0.389243	0.0659113	0.137352	0.0947899	0.00967255	0.0600318	0	0		0.0638584		0	0	0.000963454	0	0	0.0100553
CTSL_P264_R	0.366543	0.177191	0.40532	0.109422	0.511668	0.153212	0.286268	0.274206	0	0	0.388482	0	0.0588149	0.0970882	0.156047	0.304585	0.185767	0.0732947		0.215387		0.049539	0.106365	0.28463	0.220997	0.422915	0.402044	0.183286	0.122353	0.165299
CTSL_P81_F	0.050399	0.114102	0.241739	0.116617	0.077978	0.0339079	0.259161	0.0558165	0.0655958	0.0522145	0.116443	0	0.0423552	0.212925	0.0308309	0.195851	0.11903	0.0631647		0.151527		0.178425	0.00480874	0	0.0244688	0.17748	0.0092825
CTTN_E29_R	0.0202132	0.0752967	0.0134246	0.0253472	0	0.0801362	0.0971583	0.0301361	0.0321074	0	0.273677	0	0	0	0	0.244668	0.0912758	0		0		0	0	0.074024	0.0224304	0	0	0.0415355	0.0554201	0.0192909
CXCL9_E268_R	0.721606	0.591817	0.866679	0.627655	0.831466	0.827237	0.631601	0.747209	0.749885	0.584993	0.806978	0.670454	0.612613	0.761703	0.837373	0.856759	0.276894	0.795923		0.151364		0	0.582465	0.69605	0.840829	0.786003	0.927598	0.732795	0.577732	0.766589
CYP1A1_P382_F	0.0325435	0.156194	0.206685	0	0	0	0.0662864	0	0.0618833	0	0	0	0	0	0	0	0	0		0.189211		0.0495071	0	0	0.0235621	0.0154745	0.00606904	0.0581769	0.0217017	0.00902112
CYP1B1_E83_R	0.309219	0.115647	0.217864	0.0879754	0	0.0351358	0	0	0	0.671242	0.879155	0.83003	0.851771	0.918478	0.798519	0.906804	0.873753	0.892767		0.918184		0.97424	0.0210891	0	0	0.00384958	0	0.170951	0.756702	0.0750176
CYP1B1_P212_F	0.335035	0.282153	0.4211	0.243508	0.409077	0.1449	0.0741675	0.0441287	0.357209	0.26634	0.755848	0.763629	0.689617	0.603154	0.37932	0.632662	0.738541	0.648567		0.830432		0.824382	0.0744599	0.133869	0.196654	0.137827	0.182428
CYP2E1_E53_R	0.853483	0.376532	0.798417	0.264903	0.803354	0.59259	0.496364	0.91899	0.797377	0.920493	0.667	0.801855	0.77417	0.529047	0.751274	0.893499	0.237633	0.673432		0		0.0728417	0.71512	0.954397	0.831526	0.87106	0.92679	0.653477	0.589165	0.908244
CYP2E1_P416_F	0.910572	0.536582	0.853988	0.298604	0.867605	0.804024	0	0.682214	0.906979	0.919715	0.742773	0.833011	0.592437	0.450745	0.820412	0.889588	0.290293	0.856233		0		0.245184	0.824368	0.991186	0.988113	0.989198	0.990677
DAB2_P35_F	0.0127152	0.065136	0	0.0271209	0.0310349	0.0381889	0.0467582	0.0268737	0.00156338	0.0830337	0.260705	0	0.00760632	0.0251583	0	0.119683	0.0544302	0		0.23297		0	0	0	0	0	0	0.0307862	0.0581128	0
DAB2_P468_F	0.0534504	0.00896645	0	0.0914578	0	0.108112	0.0331484	0	0.00962598	0.0367863	0	0	0.0366185	0.0489072	0.114253	0.130064	0.0532389	0.0750271		0		0	0	0	0	0	0
DAB2IP_E18_R	0.122597	0.185368	0.2171	0.0826057	0.322302	0.14976	0.0555696	0.0326642	0.11211	0.426488	0.372071	0.165871	0.137278	0.738911	0.15745	0.146202	0.300456	0.207627		0.755104		0.848297	0.00431697	0.0559249	0.0318552	0.017628	0.0697839	0.062371	0.260556	0.0264651
DAB2IP_P671_F	0	0	0.285149	0	0	0	0	0.0477919	0	0	0	0	0.0178782	0.50544	0.344297	0	0	0		0.564699		0.550006	0	0	0	0	0
DAB2IP_P9_F	0	0	0.00259879	0	0	0.062008	0	0.000899442	0.00549358	0.309706	0.196747	0.00767044	0.018172	0.310089	0.0567161	0.108532	0	0.0484488		0.515195		0.788994	0.0260002	0.0836991	0.0183356	0.0388098	0.0506224
DAPK1_E46_R	0.142077	0.188077	0.519097	0.158966	0.553941	0.370937	0.131588	0.0351844	0.0267093	0.189063	0.362374	0.11366	0.0351951	0.143106	0.324021	0.0333367	0.365505	0.0209187		0.109825		0.144483	0.0524634	0.179636	0.155852	0.154216	0.161558	0.133869	0.0838073	0.0590645
DAPK1_P10_F	0.183617	0.141926	0.220397	0.013029	0	0.165146	0.102427	0.0114479	0.0307327	0.125151	0.0420256	0	0	0	0.128341	0.0375564	0.0795149	0.0630637		0.105159		0.192654	0.0157452	0.0356239	0.0202926	0.00669094	0.0208808
DAPK1_P345_R	0	0.149976	0.232974	0.0116633	0	0	0.224551	0	0	0.0378623	0.083125	0	0	0	0	0.0296992	0	0		0		0	0.0256899	0	0.0458456	0.0114731	0
DBC1_E204_F	0.222162	0.267253	0.496829	0.11439	0.334703	0.0824895	0.133876	0.167522	0.201902	0.196498	0.481313	0.383848	0.251081	0.634177	0.315782	0.367036	0.167482	0.338128		0.416289		0.233533	0	0.0697608	0	0.0247379	0.0323044	0.157439	0.257183	0.0128122
DBC1_P351_R	0.0138461	0.0966579	0.17271	0	0.103462	0.113369	0.0706024	0.24213	0	0.0245121	0.085905	0.420859	0.0455859	0.829019	0.00618187	0.295794	0.0537119	0		0.111241		5.42e-05	0	0	0.00131942	0	0
DCC_E53_R	0.315394	0.184168	0.34737	0.217417	0.33332	0.309402	0.0172615	0.41437	0.629472	0.222931	0.673511	0.739901	0.377242	0.264575	0.46325	0.35865	0.475383	0.762171		0.730106		0.470016	0.117763	0.245241	0.125087	0.109915	0.213572	0.176745	0.368777	0.0806759
DCC_P177_F	0.212039	0.0656457	0.270371	0.00607148	0.266326	0.0702333	0.205713	0.0438644	0.14101	0.0508292	0.753101	0.832645	0.514934	0.152833	0.435576	0.293136	0.149943	0.475875		0.64372		0.0775158	0.00592304	0.0776084	0.0100003	0.0289389	0.0630637
DCC_P471_R	0.0916142	0.196452	0.245501	0.0906657	0.0403068	0.0191744	0	0.0187015	0.0202516	0.0262198	0.73581	0.247673	0.507085	0.162371	0.22039	0.127053	0	0.0985654		0.0811728		0.0454589	0	0.111123	0.0352415	0.0175829	0.0490791
DCN_P1320_R	0.577405	0.470715	0.841095	0.454104	0.706604	0.891468	0.394584	0.536545	0.896127	0.884855	0.865066	0.795995	0.722797	0.863692	0.861965	0.945945	0.895608	0.864266		0.365401		0.798059	0.988835	0.990894	0.987026	0.991072	0.992824	0.640961	0.805786	0.99013
DDB2_P407_F	0.155037	0.0879697	0.294429	0.0554984	0.201606	0.139969	0.0485737	0.0163906	0.236544	0.149555	0.550399	0.372142	0.63294	0.260678	0.232631	0.796783	0.234547	0.683296		0.362818		0.527802	0.0178219	0.100945	0.0400942	0.0755735	0.111067	0.154985	0.554861	0.092851
DDB2_P613_R	0.0767338	0.149956	0.316696	0.196122	0.200737	0.110563	0.452441	0.0233075	0.027164	0.241042	0.769788	0.77354	0.714114	0.625468	0.318537	0.920481	0.6744	0.829786		0.624298		0.911906	0.0366042	0.00312431	0.0779901	0.220224	0.245065
DDIT3_P1313_R	0.478939	0.25184	0.776665	0.203381	0.605517	0.312257	0.0242814	0.0342421	0.0486285	0.0978638	0.109227	0.323411	0.0573546	0.376039	0.176727	0.459324	0.213098	0.473535		0.115209		0.107665	0.21008	0.432512	0.544731	0.459707	0.729781	0.303972	0.228132	0.475362
DDR1_E23_R	0.166237	0.0649197	0.162495	0.148039	0	0.0674115	0	0.0138269	0.384388	0.0669713	0	0	0.01052	0.0825429	0.0263445	0.309947	0	0.142699		0		0.106508	0	0.0622217	0.0159927	0	0.0699395	0.269966	0.199996	0.335314
DDR1_P332_R	0.535452	0.315438	0.682801	0.289211	0.509553	0.608971	0	0.575288	0.335354	0.136101	0.25666	0.460164	0.086177	0.88959	0.447671	0.505819	0	0		0.192569		0.679619	0.42578	0.550612	0.964015	0.277562	0.987014
DDR2_E331_F	0.825889	0.765108	0.887814	0.673739	0.872785	0.717761	0.858359	0.868132	0.869915	0.499562	0.905876	0.923246	0.815517	0.922637	0.871626	0.917672	0.946867	0.89158		0.916406		0.128942	0.988113	0.989746	0.984915	0.988179	0.990164	0.700277	0.629859	0.975999
DDR2_P743_R	0.707856	0.650445	0.900066	0.658052	0.777539	0.395813	0.375097	0.455279	0.345342	0.179171	0.685827	0.617846	0.342097	0.521227	0.507386	0.588914	0.377752	0.398374		0.850045		0.0483362	0.900326	0.983825	0.982222	0.962764	0.989737
DES_E228_R	0.168996	0.115141	0.221042	0.101586	0.236636	0.107934	0.112313	0.0920076	0.39455	0.246283	0.66858	0.608092	0.417591	0.507302	0.401482	0.593703	0.645925	0.57629		0.65185		0.783223	0.0468509	0.0487531	0.00984084	0.0537697	0.0365476	0.394327	0.619181	0.472818
DES_P1006_R	0.564344	0.550982	0.836496	0.534608	0.698627	0.658779	0.431872	0.598118	0.673852	0.609614	0.794327	0.740713	0.661335	0.686114	0.810016	0.894356	0.54443	0.704588		0.675841		0.400336	0.783495	0.936369	0.915714	0.908511	0.988327
DHCR24_P406_R	0	0.0273494	0.00407646	0.00930031	0	0	0.0130032	0.0102021	0	0.0615601	0.220916	0	0	0.0694532	0	0.0642546	0	0.114867		0		0.0341367	0.000930733	0.00559832	0	0.00182534	0	0.220989	0.253391	0.198005
DHCR24_P652_R	0.521849	0.280563	0.763618	0.392725	0.700828	0.572102	0	0	0.682188	0.53975	0.378472	0.33379	0.326619	0.486102	0.537403	0.761305	0.434596	0.30148		0.315996		0.593902	0.211918	0.487408	0.433607	0.367653	0.471107
DIO3_E230_R	0.646378	0.433942	0.687784	0.448445	0.667101	0.299756	0.918138	0.432391	0.852956	0.680356	0.737731	0.821455	0.419544	0.813662	0.734576	0.861125	0.256012	0.597117		0.811566		0.796262	0.464302	0.705563	0.612271	0.48524	0.750478	0.332412	0.335996	0.293523
DIO3_P674_F	0.0201652	0.125765	0.121504	0.0232993	0	0	0.0216593	0.00767531	0.0383851	0.0024072	0.158755	0	0	0.0285779	0.0832846	0.0739434	0	0		0		0	0	0.00981228	0.000116279	0.026925	0
DIO3_P90_F	0.335281	0.323223	0.489689	0.442606	0.121188	0.215975	0.392187	0.519451	0.390188	0.252695	0.465585	0.518937	0.111405	0.182685	0.363232	0.295634	0.299248	0.22638		0.223911		0.271791	0.277175	0.285351	0.283485	0.243443	0.258691
DIRAS3_E55_R	0.854255	0.713382	0.858508	0.67731	0.931514	0.764749	0.072805	0.814189	0.531953	0.569635	0.858502	0.718536	0.697875	0.934675	0.847287	0.957761	0.731371	0.871179		0.720747		0.879688	0.898035	0.986918	0.929052	0.923058	0.985911	0.58575	0.729019	0.860652
DIRAS3_P745_F	0.568181	0.492499	0.721409	0.387367	0.61466	0.574525	0.0792751	0.456208	0.430712	0.237988	0.788898	0.770624	0.677313	0.720369	0.687898	0.903323	0.661148	0.762666		0.364025		0.676901	0.636883	0.875332	0.711566	0.770474	0.889286
DKC1_E101_F	0.296576	0.220809	0.464209	0	0.471087	0.00298096	0.0170185	0.0584569	0.150453	0.510367	0.148699	0.542486	0.217273	0.259158	0.11742	0.643036	0.343389	0.493883		0.066771		0.0893746	0	0	0	0.190896	0.421056	0.298327	0.388316	0.220262
DKC1_P276_F	0.667194	0.490133	0.72271	0	0.770245	0.161891	0	0.876129	0	0.740358	0.342532	0.670065	0.389983	0.684244	0	0.820715	0.783366	0.658781		0		0.0210493	0.180592	0.0432801	0.172882	0.416515	0.777398
DKFZP564O0823_E45_F	0.131087	0.142605	0.359057	0.0344411	0.146312	0.141823	0.151505	0.114405	0.219896	0.171523	0.338254	0.20405	0.545583	0.398355	0.280695	0.27517	0.147559	0.329277		0.211192		0.253484	0	0.0294022	0.0131842	0.00754709	0.00369783	0.35574	0.391427	0.291817
DKFZP564O0823_P386_F	0.492675	0.452971	0.399319	0.394329	0.733572	0.584203	0.501374	0.667914	0.73583	0.540374	0.59453	0.46889	0.0814364	0.71457	0.574427	0.687431	0.641842	0		0.554117		0.598641	0.393595	0.624366	0.434843	0.622428	0.789108
DLC1_E276_F	0.28155	0.248147	0.510984	0.210013	0.462898	0.196161	0.182791	0.135887	0.649365	0.14692	0.552004	0.52967	0.395547	0.355335	0.509801	0.700636	0.461765	0.909156		0.843388		0.339019	0.689969	0.893242	0.204981	0.716583	0.138332	0.368453	0.502233	0.641408
DLC1_P695_F	0.461421	0.414576	0.694835	0.404582	0.593218	0.463612	0.139104	0.202169	0.574004	0.529034	0.537652	0.598088	0.383126	0.701286	0.603926	0.81705	0.322648	0.708151		0.57364		0	0.851385	0.893864	0.769123	0.801789	0.840442
DLC1_P88_R	0.173372	0.294343	0.469835	0.344571	0.599804	0.642694	0	0.514326	0.0839768	0.275185	0.525504	0.538443	0.457778	0.724702	0.415257	0.799283	0.498115	0.686824		0		0.134745	0.522562	0.720871	0.409616	0.715526	0.452841
DLG3_E340_F	0.72347	0.443772	0.700229	0.203317	0.857374	0	0	0	0.582091	0.751637	0.718504	0.8212	0.597007	0.707332	0.53218	0.826544	0.573489	0.87083		0.635653		0.928447	0	0.0230031	0.114762	0.392275	0.870477	0.318193	0.598075	0.275379
DLG3_P62_R	0.354518	0.264155	0.496843	0.0521523	0.541375	0.105235	0.0675405	0.0728145	0.262593	0.334849	0.543172	0.685097	0.263038	0.563748	0.325178	0.672008	0.481986	0.581996		0.373913		0.369844	0.0266497	0.104726	0.0441573	0.430497	0.747243
DLK1_E227_R	0.0503853	0.0988975	0.223747	0	0	0.0210248	0.139868	0.105698	0.0661526	0.0717167	0.60873	0.132277	0.301881	0.542177	0.134131	0.0890646	0.0994351	0.0446988		0.450375		0.811013	0	0.0520222	0.018163	0.00121322	0.0247167	0.0784193	0.298682	0.019223
DLL1_P386_F	0	0.0513529	0.359245	0	0.0156943	0	0.221019	0.00469654	0	0.0507211	0.109543	0	0	0	0	0.0647815	0	0		0		0.0174625	0	0	0	0	0	0.113328	0.11659	0.0464676
DLL1_P832_F	0.489021	0.0831771	0.394635	0.378804	0	0.0422514	0	0	0	0	0.445317	0.0938835	0	0.157087	0.57344	0.0561118	0	0.323823		0.538076		0.134727	0.203627	0.0846818	0.0405075	0.0926564	0.0432024
DMP1_E194_F	0.876425	0.765092	0.911248	0.74174	0.874888	0.886107	0.282378	0.829256	0.893328	0.890985	0.904211	0.882921	0.817375	0.933555	0.838419	0.933118	0.948302	0.725918		0.785486		0.890784	0.962618	0.990845	0.967996	0.982479	0.99011	0.687157	0.783812	0.942791
DMP1_P134_F	0.467332	0.446587	0.774539	0.438109	0.717432	0.557156	0.47016	0.735852	0.70119	0.693767	0.720667	0.814346	0.611084	0.558729	0.750728	0.902195	0.790191	0.565835		0.584293		0.70096	0.80513	0.988992	0.881784	0.886438	0.971517
DNAJC15_E26_R	0.272528	0.139708	0.451532	0.136053	0.261367	0.343694	0.818526	0.329756	0.0578922	0.103771	0.444017	0.265495	0.178917	0.391254	0.20279	0.674351	0.0666829	0.28157		0.659595		0.318751	0.0286446	0.057396	0.0325904	0.0333619	0.104594	0.568472	0.56751	0.514521
DNAJC15_P65_F	0.882582	0.622235	0.894655	0.817712	0.93391	0.875117	0.780538	0.771545	0.843142	0.819124	0.882374	0.742831	0.703229	0.904256	0.828948	0.947105	0.464199	0.856474		0.869888		0.879609	0.976102	0.984188	0.976044	0.963099	0.989186
DNASE1L1_E178_R	0.322357	0.369224	0.597735	0.282326	0	0.261479	0	0	0	0.673454	0.229517	0.762472	0.107811	0.493219	0.332249	0.763559	0.576295	0.512035		0.421428		0.225298	0.344331	0.68788	0.419653	0.408567	0.641653	0.24653	0.396061	0.319325
DNASE1L1_P108_F	0.298918	0.202664	0.468012	0.0922574	0.332224	0	0.0472177	0.0398819	0.0972323	0.19804	0.15052	0.469418	0.356794	0.364917	0.0648564	0.671976	0.0328522	0.152473		0.16643		0	0	0.0514946	0	0.235336	0.543872
DNASE1L1_P39_R	0.610901	0.447411	0.684484	0.100489	0.719419	0.0907248	0.221819	0.104341	0.265189	0.70392	0.258993	0.677806	0.42583	0.612242	0.116826	0.849721	0.412872	0.809673		0.316401		0.16011	0.0562097	0.0627519	0.0759613	0.431819	0.830341
DNMT1_P100_R	0.0150962	0.186212	0.311508	0.0315835	0.262342	0.0492582	0	0.0303605	0.204751	0.152272	0.227957	0.0322754	0.0933831	0.0748243	0.132727	0.317017	0.568628	0.144681		0		0.107758	0	0	0.00917489	0	0	0.121235	0.16832	0.00183498
DNMT2_P199_F	0.69408	0.617941	0.740821	0.699694	0.894941	0.65708	0.301655	0.64687	0.667561	0.754351	0.711669	0.759358	0.600439	0.714916	0.723254	0.810752	0.828776	0.589101		0.698904		0.779946	0.898632	0.952173	0.956249	0.850109	0.971546	0.657849	0.724679	0.925742
DNMT3B_P352_R	0.435598	0.227843	0.355564	0.0214628	0.230378	0.0950362	0.401713	0.00996819	0.236231	0.285535	0.0574441	0.347829	0.19356	0.178886	0.13153	0.320897	0.17171	0.481168		0.416177		0.0999136	0.0842485	0.266063	0.257513	0.15156	0.340887	0.223755	0.244059	0.220054
DSC2_E90_F	0.25205	0.205379	0.356365	0.600907	0.140717	0.312108	0.00684545	0.609342	0.258916	0.0548743	0.146205	0.0298048	0.0412389	0.517436	0.225923	0.384237	0	0		0		0.0350538	0.105971	0.05654	0.112553	0.387039	0.292585	0.542299	0.417167	0.585029
DSC2_P407_R	0.871973	0.552491	0.809877	0.806245	0.933975	0.83296	0.445054	0.885544	0.880631	0.881562	0.675318	0.723972	0.683154	0.912153	0.738618	0.899029	0	0.780721		0.512008		0.936358	0.958569	0.985267	0.980008	0.984434	0.987327
DSG1_E292_F	0.80083	0.748474	0.911399	0.828717	0.879513	0.761118	0.82707	0.77065	0.889391	0.882421	0.931647	0.838577	0.835599	0.86659	0.860618	0.932138	0.890242	0.863608		0.751081		0.954557	0.774857	0.911206	0.903622	0.8591	0.948446	0.785867	0.795653	0.851593
DSG1_P159_R	0.718244	0.560197	0.85751	0.636413	0.785553	0.748395	0.676466	0.83214	0.913521	0.634076	0.813208	0.692248	0.744892	0.707513	0.830475	0.936743	0.493343	0.911705		0.374566		0.758524	0.487349	0.744566	0.949402	0.947917	0.989461
DSP_P36_F	0.240539	0.140001	0.504174	0.237508	0.251831	0.187868	0.0720895	0.0452537	0.223459	0.234603	0.481355	0.0905122	0.0942845	0.227062	0.322489	0.20894	0.167073	0.0678608		0.0626551		0.308429	0.0370522	0.23318	0.0768841	0.0547932	0.202651	0.128635	0.132471	0.0651202
DSP_P440_R	0	0.0274527	0.0347456	0.0171123	0.100422	0.218209	0	0.0147714	0	0	0.192687	0	0.0280316	0.0581873	0.0237733	0.104895	0.0642023	0.0475368		0.0458826		0.0838982	0	0.0350439	0.00393962	0.0076578	0
DST_E31_F	0.132975	0.096403	0.232384	0.157672	0.1842	0.0384128	0.0512825	0.0515857	0.0517816	0.101577	0.348369	0.18641	0.115373	0.112863	0.199662	0.133096	0.177553	0.232774		0.0757494		0.0592218	0	0.031462	0.00776168	0.0110718	0.0353231	0.129379	0.16781	0.00954095
DST_P262_R	0.140527	0.13218	0.289064	0.0562711	0.108917	0.156344	0.143673	0.0625707	0.242579	0.108858	0.314251	0.125215	0.0783614	0.168769	0.189245	0.229652	0.0940277	0.27807		0.17206		0.190655	0	0.000886104	0	0	0.00890478
DUSP4_E61_F	0.0130115	0.0778267	0.176656	0.0853782	0.0250902	0.148471	0	0.0154364	0.11404	0.0202057	0	0	0.219206	0.262378	0.208205	0	0.209656	0.0570908		0.0633524		0.00400438	0.0216456	0.093053	0.0641527	0.0694775	0.123865	0.0487942	0.0607157	0.0372194
DUSP4_P925_R	0	0	0.0482361	0	0.0100772	0.0994115	0.0239038	0.0132278	0.0275291	0.0322591	0.0244785	0	0	0.0779166	0.0315938	0.0657523	0	0.0514738		0		0.00817358	0	0	0	0	0
E2F3_P840_R	0.0702456	0.071237	0.189053	0.103649	0.131572	0.0926122	0.145258	0.0777254	0.09416	0.0958781	0.384793	0.0634867	0.0730973	0.103872	0.17175	0.229967	0.0161768	0.148504		0.0407813		0.258238	0	0.0142865	0.00678615	0.00375683	0.00240674	0.139598	0.210625	0.227233
E2F5_P516_R	0.0673116	0.315408	0.268547	0.0844903	0.331875	0	0.244803	0.00932937	0.215492	0.466997	0.29846	0.22061	0.13667	0.310254	0.254366	0.447008	0	0.503222		0.409617		0	0.312385	0.506865	0.278962	0.338197	0.80869
EDN1_E50_R	0.00517181	0.108565	0.0930929	0.00076816	0	0.0540943	0.412649	0.0547461	0.00835786	0.0638663	0	0.168536	0.000299651	0.0503145	0.0628965	0.106162	0.0230929	0.0776591		0		0.00894103	0	0.00487285	0	0	0	0.0506799	0.049085	0.000487285
EDN1_P39_R	0.0143008	0	0	0	0	0.0692559	0.0912356	0	0	0.0163071	0	0	0	0.180746	0.0546027	0.148753	0	0.0548493		0.0125101		0.0503328	0	0	0	0	0
EDNRB_P148_R	0.743121	0.656311	0.89073	0.792828	0.886148	0.780082	0.348973	0.880393	0.906458	0.912918	0.87148	0.900077	0.66766	0.923988	0.883922	0.912301	0.885015	0.797767		0.891945		0.934054	0.987982	0.991601	0.983649	0.990042	0.991509	0.796885	0.877578	0.989413
EDNRB_P709_R	0.795366	0.674778	0.932425	0.619818	0.919124	0.893034	0.79406	0.878945	0.951342	0.954445	0.792651	0.832416	0.770088	0.939928	0.871854	0.944082	0.944685	0.855863		0.899086		0.9205	0.988686	0.991647	0.987099	0.990143	0.991772
EFNA1_P591_R	0.00892005	0.06247	0.108129	0	0.0323908	0	0.0688921	0.00428293	0.0910275	0	0	0.0589137	0	0.0410725	0	0	0.079931	0.279881		0		0	0	0	0	0	0	0.0380453	0.0332284	0.00013836
EFNA1_P7_F	0.0460007	0.0156408	0.0847811	0.0950746	0.0294869	0	0	0.00540571	0.0323135	0	0	0	0	0.0633077	0.0911728	0.0529688	0.0229751	0		0		0.0408025	0	0.0013836	0	0	0
EFNB1_E69_F	0.470398	0.335196	0.626193	0.0355072	0.503603	0.190138	0.045555	0.0290451	0.123158	0.520135	0.360829	0.633961	0.272905	0.47788	0.127844	0.710682	0.295423	0.479252		0.093524		0.117122	0.0627299	0.104705	0.0886084	0.37134	0.650571	0.273514	0.372724	0.250381
EFNB1_P136_R	0.325288	0.230332	0.561331	0	0.469442	0.166869	0.0676785	0.0900919	0.138493	0.386039	0.117649	0.510563	0.0709229	0.304532	0.178342	0.585307	0.352466	0.251058		0		0.0640748	0	0.038364	0.00202771	0.141007	0.557927
EFNB1_P17_F	0.436529	0.37265	0.670853	0.113362	0.727268	0.208636	0.0956975	0.115902	0.235652	0.641043	0.322136	0.689994	0.198943	0.554973	0.328869	0.887077	0.676612	0.588801		0.26704		0.233882	0.1551	0.161053	0.140024	0.518301	0.76395
EFNB3_E17_R	0.520972	0.532518	0.565494	0.471972	0.548098	0.450129	0.797865	0.431022	0.581791	0.575642	0.656092	0.515582	0.384752	0.540808	0.584539	0.668452	0.812725	0.603198		0.613589		0.671414	0.465248	0.39466	0.390179	0.440291	0.405242	0.338849	0.384508	0.268766
EFNB3_P442_R	0.141089	0.171428	0.206366	0	0.0992697	0.0493198	0.211068	0.0316297	0.289257	0.15992	0.351382	0	0	0.0772839	0.270373	0.196467	0.16783	0		0.216523		0.392608	0.0898373	0.145667	0.107563	0.129443	0.119533
EGF_E339_F	0.776075	0.682457	0.937421	0.700338	0.862021	0.803143	0.221972	0.978693	0.875276	0.868834	0.914086	0.863452	0.845366	0.955132	0.951447	0.947524	0.933086	0.857672		0.892942		0.951867	0.913462	0.990788	0.986273	0.990329	0.990581	0.678069	0.796889	0.951845
EGF_P242_R	0.722485	0.46197	0.812677	0.582977	0.853176	0.549753	0.657107	0.801184	0.633656	0.758463	0.715055	0.756417	0.649182	0.809123	0.753591	0.845966	0.761015	0.662342		0.804966		0.862306	0.75432	0.986078	0.920112	0.894747	0.978112
EGF_P413_F	0.580369	0.473151	0.783729	0.335462	0.660755	0.66723	0.436831	0.607056	0.850902	0.759816	0.676666	0.708324	0.694112	0.789635	0.764941	0.864751	0.569117	0.60702		0.722385		0.780745	0.970568	0.989175	0.960399	0.963461	0.989267
EGFR_E295_R	0	0.0258736	0	0	0	0.0674591	0.0699101	0.00360765	0.0901878	0.0445069	0.348702	0.0766683	0	0.00877338	0	0.0497018	0	0		0.0188514		0.363178	0.0052957	0.00468849	0.0260538	0.00837603	0	0.0597481	0.0935794	0.0213563
EGFR_P260_R	0	0.0985654	0.244201	0.0600256	0.29721	0	0	0.015301	0.103125	0.0526071	0.48337	0.130868	0.069556	0.0780005	0.131147	0.0665186	0	0.0872607		0.009389		0.0396493	0.00616852	0.0610657	0.0366041	0.0262253	0.039085
EGR4_E70_F	0.402725	0.216032	0.518274	0.246102	0.280125	0.281804	0.119975	0.347938	0.384248	0.399305	0.679827	0.34961	0.542942	0.441246	0.403514	0.51295	0.481639	0.42765		0.215419		0.323971	0.3878	0.632593	0.417761	0.371121	0.633385	0.188012	0.320018	0.255029
EGR4_P479_F	0.0157997	0.077997	0.0354532	0	0.0829098	0.173712	0.0842078	0.0487233	0.0681818	0.0429805	0.566135	0	0.569696	0.0774812	0	0.141701	0.249421	0.498452		0		0.116463	0	0.04792	0.0104664	0.0137247	0.0355218
EIF2AK2_E103_R	0.190974	0.0469968	0.258498	0	0.161596	0.0102928	0	0.00586244	0.110144	0.0452071	0	0.0553146	0	0.0527734	0.00728771	0.11828	0.0970781	0.254418		0.0348488		0.0601039	0.0226957	0.108716	0.0727283	0.0494564	0.0890646	0.0869068	0.232798	0.0482222
EIF2AK2_P313_F	0	0.0597037	0	0.0573289	0.0458086	0.0376127	0.0983352	0.0159814	0.465187	0.643479	0.395267	0.62625	0.397986	0.102024	0	0.731197	0.0152275	0.689744		0.399001		0.396062	0	0	0	0.13956	0
ELK1_E156_F	0.360937	0.336024	0.541586	0.29055	0.380634	0.173057	0.237272	0.0425267	0.140682	0.407227	0.192264	0.368225	0.174521	0.358113	0.225443	0.606069	0.347654	0		0.126652		0.306931	0.159613	0.393357	0.307812	0.376522	0.652716	0.329395	0.330188	0.28697
ELK1_E53_F	0.642005	0.421286	0.77173	0.00694566	0.777982	0.0226176	0.183266	0.71126	0.359997	0.754299	0	0.662736	0.382268	0.66354	0.119408	0.887788	0.708424	0		0		0.114679	0.159136	0.223008	0.131285	0.371701	0.636274
ELK1_P195_R	0.484747	0.247904	0.556415	0.0966252	0.530639	0	0.0466263	0.0465914	0.311916	0.318508	0.0213485	0.459427	0.137616	0.341287	0.0993137	0.549118	0.378188	0		0.074913		0.0780794	0.00103826	0.0128359	0	0.19505	0.532789
ELK1_P569_R	0.372466	0.381425	0.714558	0.0473089	0.636067	0.135459	0.176728	0.0800838	0.407921	0.270929	0	0.553606	0.307144	0.577443	0.0250471	0.60566	0.139971	0.702914		0.078092		0.0454963	0.225101	0.027328	0.277697	0.419949	0.69747
ELK1_P6_R	0.65758	0.37425	0.678715	0.200115	0.751358	0	0	0.0243008	0.462623	0.625232	0.234415	0.821623	0.315759	0.72507	0.139464	0.781585	0.561462	0.6535		0.13188		0	0.0200239	0.0115602	0.0258821	0.547472	0.768627
ELK3_P514_F	0	0.165939	0.560493	0	0.0702776	0	0	0.0873994	0	0.152432	0.375502	0.102857	0.441879	0.819753	0.18937	0.204807	0.115841	0.802175		0.484669		0	0.0425059	0.028364	0.173597	0.226556	0.0586832	0.0982344	0.33539	0.105941
ELL_P693_F	0.422636	0.111181	0.436548	0.123271	0.448813	0	0.570814	0.239318	0.675944	0.652892	0.50983	0.558557	0.362033	0.326683	0.395051	0.386398	0.195417	0.45978		0.72558		0.781517	0.387783	0.626422	0.321866	0.159687	0.598656	0.336503	0.486704	0.418883
EMR3_E61_F	0.447925	0.335058	0.577231	0.540123	0.588938	0.588247	0.341425	0.228476	0.846266	0.363583	0.723593	0.554631	0.568774	0.546335	0.769001	0.913382	0.0761118	0.763525		0.522683		0.170876	0.0866091	0.256876	0.206132	0.0992006	0.0410505	0.585869	0.60511	0.396189
EMR3_P1297_R	0.668396	0.562925	0.855378	0.503348	0.86382	0.831439	0	0.775829	0.870513	0.649014	0.751447	0.758884	0.706199	0.894203	0.856694	0.913715	0.363753	0.722356		0.177511		0.495834	0.892348	0.976683	0.946567	0.766102	0.991059
EMR3_P39_R	0.611551	0.351546	0.38829	0.492483	0.524843	0.725284	0.653976	0.821326	0.823819	0.695428	0.704309	0.681662	0.584633	0.625214	0.784983	0.86287	0.2018	0.832483		0.319634		0.413499	0.0217535	0.065984	0.33211	0.236236	0.0241211
ENC1_P484_R	0.161872	0.130065	0.3333	0.163439	0.0993316	0.170338	0.0964133	0.114542	0.196594	0.145108	0.21353	0.233367	0.128232	0.309952	0.27494	0.264731	0.316126	0.355445		0.183622		0.157701	0	0.000194329	0.000199893	0.0374054	0	0.162877	0.234796	0.00755993
EPHA1_E46_R	0	0.0171954	0.0230786	0.128357	0	0.0723835	0	0.00118234	0.03514	0.0316413	0	0	0	0	0.152601	0.178126	0.0609272	0		0.0154945		0	0	0.017002	0.00691675	0	0.00773993	0.0943884	0.0964104	0.0100989
EPHA1_P119_R	0.073375	0.157832	0.196855	0.140378	0.0578337	0.173212	0.342399	0.129243	0.150528	0.0672428	0.269778	0.165916	0.0588469	0.25876	0.18981	0.172414	0.213938	0.050372		0.1465		0.0886601	0.0175465	0.0072598	7.81849e-05	0.0444457	0
EPHA2_P203_F	0.411957	0.34735	0.605156	0.512961	0.719941	0.312399	0.176586	0.578871	0.34306	0.255179	0.464699	0.296328	0.231165	0.306247	0.489917	0.413532	0.293574	0.158012		0.260772		0.205047	0.0457094	0.141359	0.372292	0.515812	0.301371	0.380415	0.218174	0.276892
EPHA2_P340_R	0.31317	0.287793	0.438642	0.248034	0.589555	0.393976	0.544989	0	0.023033	0.122438	0.455868	0.0875624	0	0.156215	0.312421	0.0784377	0.0421663	0.170245		0		0	0.0809204	0.273364	0.282596	0.378966	0.376532
EPHA3_E156_R	0.110902	0.0895057	0.221616	0.1187	0.0292376	0.0130076	0.744041	0.0230789	0.0461661	0.0314377	0.126001	0.130573	0	0.126917	0.137871	0.179052	0.0575799	0.18653		0		0.0281453	0.0511569	0.04351	0.0213778	0.0206294	0.0391046	0.10902	0.0983928	0.0371467
EPHA3_P106_R	0.127944	0.129771	0.0287645	0.00163071	0	0.0645575	0.0733906	0.0503074	0.0897322	0.0804277	0.0865509	0	0.0570881	0.153544	0.240257	0.132392	0.152533	0		0.131825		0.125918	0.0381983	0.0394422	0.0526472	0.0266899	0.0387105
EPHA5_E158_R	0.0812991	0.204515	0.138056	0.0796434	0.0683028	0.0770268	0.0780584	0.0437146	0.0742441	0.0613438	0.475009	0.596827	0.348048	0.572519	0.0964696	0.118235	0.102539	0.384786		0.0976667		0.0925002	0.148737	0.0325264	0.133181	0.0694484	0.0139289	0.207698	0.434393	0.247006
EPHA5_P66_F	0.368287	0.322095	0.618161	0.334148	0.548106	0.175337	0	0.308267	0.219294	0.519299	0.683407	0.838614	0.572844	0.712808	0.543868	0.385354	0.441902	0.698466		0.67634		0.537789	0.309988	0.535427	0.349243	0.32055	0.557029
EPHA7_E6_F	0.163062	0.233527	0.185411	0.14793	0.155224	0.132584	0.257656	0.0950077	0.170037	0.0987937	0.664552	0.273778	0.393648	0.48185	0.31617	0.166085	0.561984	0.250393		0.529086		0.14889	0.0392484	0.0587911	0.0355352	0.0354177	0.0525843	0.176984	0.364896	0.0580427
EPHA7_P205_R	0.121483	0.176993	0.227415	0.139577	0.135859	0.108619	0.425618	0.135322	0.174394	0.0658731	0.726622	0.502086	0.283089	0.452156	0.39024	0.228341	0.530711	0.293469		0.572602		0.0972867	0.100708	0.0603999	0.0610977	0.0712076	0.0654371
EPHA8_P256_F	0.301357	0.162952	0.249889	0.119845	0.0210704	0.135598	0.307534	0.0273139	0.229612	0.210979	0.311757	0.277458	0.185434	0.220185	0.237906	0.123935	0.102945	0		0.382308		0.550311	0.028053	0.112507	0.0549533	0.0424821	0.112028	0.390455	0.468415	0.436495
EPHA8_P456_R	0.660324	0.384031	0.297755	0.5134	0.743833	0.503881	0.786033	0.801836	0.781925	0.750172	0.754978	0.72594	0.547981	0.664329	0.692625	0.819489	0.458806	0.741674		0.745388		0.800532	0.754576	0.830673	0.769542	0.773325	0.886807
EPHB1_E202_R	0.798354	0.658342	0.764972	0.67588	0.796385	0.688844	0	0.781072	0.752147	0.827769	0.850594	0.568069	0.529989	0.817739	0.761613	0.785455	0.802326	0.483687		0.491717		0.813597	0.787751	0.897007	0.769544	0.792439	0.951004	0.445872	0.482725	0.440037
EPHB1_P503_F	0.215518	0.223425	0.416012	0.129571	0.232505	0.107504	0.313216	0.177255	0.294701	0.215241	0.345904	0.149926	0.0188993	0.252062	0.281487	0.441064	0.25987	0.379424		0.309163		0.234347	0.00449379	0.0854074	0.0310459	0.0484514	0.0332306
EPHB2_E297_F	0	0.124711	0.131863	0.0743857	0.085679	0.0591745	0.12491	0	0	0	0.22783	0.0606483	0.00502327	0.00239611	0.0419718	0.229747	0.0138155	0		0.131193		0	0	0.0109351	0.00157977	0.00564869	0.0157	0.0942268	0.120043	0.00759217
EPHB2_P165_R	0.0250968	0.0743414	0.107945	0.149844	0.243406	0.11385	0.235015	0.145861	0	0.0370567	0.277709	0.532718	0.162047	0.174414	0	0.0236416	0.474935	0.245804		0		0	0	0.00698993	0.0350682	0	0
EPHB3_E0_F	0.0863731	0.0289201	0.18834	0.0176252	0.106848	0	0	0.00456578	0	0.0991715	0	0.0192517	0	0	0.122129	0.0793124	0.109449	0.0136963		0.0741915		0.0467837	0	0	0	0	0.000659643	0.123126	0.164206	0.00918671
EPHB3_P569_R	0.128926	0.135202	0.30327	0.122424	0.160151	0.0610409	0.220307	0.368488	0.283797	0.126706	0.399099	0.195652	0.180466	0.37427	0.208088	0.436074	0.250408	0.308848		0.469649		0.0992883	0.0108316	0.0211863	0.00638206	0	0.0528075
EPHB4_E476_R	0.294292	0.219342	0.487046	0.154741	0.0955651	0.193861	0.0234724	0.0264331	0.773173	0.294061	0.429931	0.29925	0.179362	0.421497	0.228503	0.650533	0.279353	0.194611		0.0266104		0.268099	0.048579	0.0918146	0.0413377	0.0599291	0.124184	0.175792	0.189082	0.0520014
EPHB4_P313_R	0.0012746	0.0698856	0.136053	0	0	0.00676826	0.267932	0.0284042	0.386022	0.0734635	0.0990006	0	0.149106	0	0	0.0782681	0.230294	0		0.230911		0.0269509	0.0147621	0.00890577	0.0550403	0.0432512	0.0322101
EPHB6_E342_F	0.16629	0.170621	0.412164	0.0625128	0.357353	0.0444382	0.299218	0.0400952	0.10861	0.151428	0.304947	0.148963	0.0951819	0.180272	0.110416	0.378659	0.221255	0.136888		0.109007		0.333719	0.0365904	0.0430567	0.0295917	0.0396475	0.0630408	0.109866	0.123233	0.0284804
EPHB6_P827_R	0.0124112	0.0571386	0.221236	0	0	0	0	0.0106293	0.0148647	0.00187717	0.164544	0	0.0208036	0	0.0516588	0.130819	0.011517	0.13207		0		0.0271048	0.0115346	0.0173024	0.0109956	0.0177228	0.0153219
EPHX1_E152_F	0.358169	0.387862	0.757781	0.21178	0.503908	0.249341	0	0.656132	0.665468	0.556385	0.611785	0.63323	0.181167	0.341763	0.464378	0.824388	0.24932	0.405913		0.749432		0.914199	0.871544	0.935982	0.936122	0.924916	0.983492	0.521635	0.667201	0.899146
EPHX1_P1358_R	0.48022	0.407919	0.792156	0.273201	0.602083	0.296048	0.604374	0.599989	0.759066	0.65018	0.719896	0.677944	0.628536	0.781669	0.700819	0.868	0.746543	0.737776		0.784567		0.894176	0.734654	0.883272	0.738328	0.682648	0.848923
EPHX1_P22_F	0.602266	0.578691	0.886924	0.447804	0.766209	0.263206	0.645902	0.379215	0.908437	0.79933	0.811623	0.689391	0.406622	0.382589	0.81081	0.937213	0.612846	0.693209		0.84752		0.904409	0.98842	0.991903	0.986161	0.989144	0.991687
EPM2A_P113_F	0	0	0	0.164147	0	0	0.366944	0	0.143349	0.100039	0.295983	0	0	0	0.138153	0	0	0		0		0	0	0.226732	0	0	0	0.0482324	0.0367509	0.0228895
EPM2A_P64_R	0	0.0778112	0.0651379	0	0	0	0.0507929	0	0	0	0.0722926	0	0	0	0	0	0.0724139	0		0		0.129638	0	0.00216254	0	0	0
EPO_E244_R	0	0.0721554	0.197496	0	0.178029	0.0385661	0	0	0	0.125088	0.275572	0.109951	0	0.14386	0	0.876685	0	0.315837		0.294159		0.097784	0	0	0	0	0	0.197001	0.272592	0.132131
EPO_P162_R	0.283416	0.409232	0.502027	0.107765	0.499321	0.326056	0.390286	0.0420785	0.499596	0.40223	0.504597	0.287878	0.0935104	0.266223	0.209781	0.884377	0.108575	0.394652		0.161527		0.444746	0.241189	0.171743	0.362016	0.260248	0.286118
EPS8_E231_F	0.225519	0.19568	0.298468	0.317055	0.404445	0.0831671	0.0382267	0.0321377	0.302966	0.203602	0.605879	0.383398	0.0418378	0.16773	0.305389	0.353571	0.271075	0		0		0.225847	0.0866301	0.27095	0.0694985	0.0679514	0.159038	0.180377	0.260814	0.084185
EPS8_P437_F	0.0625756	0.141376	0.377874	0.29604	0.339527	0.0460986	0.0200919	0.0165563	0.0489734	0.152605	0.791638	0.306733	0.16796	0.2285	0.382231	0.188384	0.0813299	0.14333		0.624325		0.112545	0.0241344	0.0325953	0.0428684	0.0383401	0.0498442
ER_seq_a1_S60_F	0.110169	0.125815	0.250105	0.159609	0.11078	0.0852389	0.0245233	0.0209721	0.371222	0.15123	0.770345	0.523517	0.556982	0.603314	0.502794	0.378588	0.77231	0.898635		0.200158		0.232742	0.0601153	0.131912	0.078168	0.0804588	0.177447	0.139826	0.508238	0.10562
ERBB2_P59_R	0.00169053	0.0432295	0.190373	0.0514147	0	0.0137732	0.0363229	0.017942	0	0.00123669	0	0.116542	0.00709339	0.00471884	0.0253977	0	0.00769131	0		0.0478308		0	0	0.00732296	0	0	0.00561972	0.0394163	0.0191373	0.00258854
ERBB3_E331_F	0.155665	0.107243	0.385246	0.205175	0.23158	0.0951422	0.102648	0.0828067	0.185642	0.144374	0.361734	0.505292	0.208952	0.258648	0.168203	0.307607	0.178213	0.109737		0.279454		0.260539	0.0760934	0.0384913	0.0182398	0.0783802	0.0342755	0.109347	0.163672	0.0306235
ERBB3_P870_R	0.0443	0.103459	0.0153281	0	0.0394377	0.0417172	0.0412522	0.0105989	0.121007	0.0469855	0.115822	0.199632	0.0139677	0.109535	0.0481614	0.0992814	0.0576311	0.0559907		0		0.0710192	0	0.0260914	0.00923807	0.0137381	0.0116873
ERBB4_P255_F	0	0.0392753	0.176334	0	0.028652	0.0989777	0.24012	0	0.115874	0	0.00498123	0	0.0769346	0.140744	0	0.0998259	0.11522	0.172269		0.128289		0.102779	0.0286929	0.0533288	0.0272707	0.0241996	0.0390368	0.0568017	0.0718863	0.0172529
ERBB4_P541_F	0.0232765	0.0487859	0.115717	0.0330597	0.0805154	0	0	0.0218428	0	0.00607769	0.270559	0	0	0.0754841	0	0.10048	0.100815	0.0949071		0.082668		0.00946552	0	0	0	0	0
ERCC1_P354_F	0	0.220275	0	0	0	0	0	0	0	0.00381959	0	0.119027	0.0139137	0	0	0	0.137805	0.0890053		0		0.0427926	0	0	0	0.000727152	0	0.0911039	0.0728004	0.0566478
ERCC1_P440_R	0.212588	0.136267	0.430514	0.116631	0	0.213193	0.00481245	0.0512173	0.254373	0.0871823	0.252848	0.109943	0.0363308	0.00783339	0	0.209526	0.153938	0.123853		0.213791		0	0.0194655	0.103828	0.190424	0.189977	0.0620562
ERCC3_P1210_R	0.750247	0.531873	0.836294	0.740125	0.917422	0.919526	0.850312	0.817123	0.9352	0.944133	0.900123	0.849266	0.804405	0.928998	0.902769	0.948982	0.866129	0.912632		0.922217		0.951043	0.47592	0.827271	0.775124	0.890932	0.504204	0.810903	0.902791	0.69469
ERCC6_P698_R	0.497801	0.2684	0.604247	0.312979	0.351238	0.369896	0.0488208	0.0721012	0.793817	0.572706	0.668094	0.689655	0.205706	0.579172	0.306428	0.417035	0.393196	0.258965		0.162008		0.508931	0.219062	0.436599	0.259367	0.281111	0.60222	0.368811	0.4329	0.359672
ERG_E28_F	0.0696618	0.0771198	0.215976	0.00566026	0.190687	0.122788	0.0827166	0.0499781	0.138994	0.137505	0.802222	0.865478	0.655649	0.494086	0.538286	0.31863	0.562984	0.796964		0.591429		0.367448	0.0365077	0.152836	0.0752631	0.331601	0.121103	0.105954	0.557335	0.143462
ERN1_P809_R	0.155367	0.113105	0.63521	0.181622	0.271346	0.262771	0.285265	0.0726942	0.769721	0.587043	0.746091	0.347638	0.317717	0.781195	0.593697	0.628842	0.58903	0.852009		0.845194		0.277952	0.475342	0.674964	0.391916	0.697679	0.507207	0.305233	0.596946	0.549422
ESR1_E298_R	0.0842517	0.0469823	0.207975	0	0.010931	0.0312796	0.143867	0.0357445	0.0786136	0.0768737	0.799614	0.549633	0.602046	0.84295	0.435512	0.22623	0.764211	0.790812		0.133061		0.229156	0.00928699	0.024776	0.012495	0.00864563	0.0240291	0.116846	0.543586	0.0141938
ESR1_P151_R	0.318629	0.16636	0.24259	0.0343985	0.266479	0.115312	0.319817	0	0	0.0519734	0.870774	0.579173	0.605449	0.759164	0.419308	0.060544	0.843572	0.848149		0.868556		0.602129	0	0.0232451	0.0170883	0.00670521	0.0156662
ESR2_E66_F	0.0619823	0.0922299	0.140171	0	0.0827261	0.0787866	0.0138511	0.0512995	0.0608034	0.087611	0.104248	0.07729	0.0583382	0.121778	0.0829523	0.136035	0.0946391	0.156409		0.0818215		0.178657	0	0	0	0.016463	0.00340661	0.0946139	0.0785624	0.0415097
ESR2_P162_F	0.196147	0.135152	0.289842	0	0.189989	0	0.139506	0.0116207	0.158943	0.0660872	0	0.188622	0	0	0	0.151609	0	0		0		0.142273	0.0164332	0.0686732	0.0290614	0.255486	0.0255736
ETS1_E253_R	0.4179	0.462829	0.501016	0.520985	0.0836587	0.422365	0.797944	0.455405	0.517035	0.33363	0.627706	0.423871	0.616604	0.15751	0.219531	0.321962	0.389561	0.249284		0.381069		0.144283	0.526292	0.311458	0.442772	0.417374	0.247053	0.263417	0.233014	0.194667
ETS1_P559_R	0.0838545	0.105135	0.146263	0	0.0334385	0	0.0140733	0.013742	0.165864	0.00666122	0	0.0214071	0.453637	0.0937838	0.114354	0.107069	0.442935	0		0.0214556		0	0	0	0.0017257	0	0
ETS2_P684_F	0.0381503	0.0256132	0.296078	0	0.0492353	0	0.145241	0.0280788	0.00987356	0.277863	0	0.134273	0.0915358	0.0445515	0.180672	0.0701612	0.0307989	0.223803		0.752336		0.454948	0.00326853	0.00765843	0	0	0	0.0889345	0.304759	0.00190238
ETS2_P835_F	0.125134	0.0675498	0.222513	0.0165981	0.0473664	0.0502903	0.0270771	0.029986	0.422036	0.54461	0.403836	0.51666	0.295963	0.149878	0.47338	0.117768	0	0.395213		0.812663		0.733781	0	0.00376961	0	0.00432723	0
ETV1_P235_F	0	0.052524	0.00229765	0.00972656	0.29615	0.023351	0.228042	0.697202	0.0110256	0	0.351476	0.20569	0	0.666604	0.0549567	0.0226334	0.0603154	0.747016		0.23258		0	0	0	0.0123659	0	0.0441273	0.226447	0.304954	0.0502282
ETV1_P515_F	0.293897	0.306793	0.317688	0.414922	0.219173	0.245787	0.43818	0.173661	0.345618	0.202831	0.629108	0.418689	0.238841	0.39742	0.368326	0.422145	0.207306	0.641089		0.568291		0.273679	0.104235	0.102964	0.0637294	0.0700494	0.104811
ETV6_E430_F	0.173775	0.176549	0.172294	0	0	0.0915322	0.064434	0.0279152	0.106683	0.0676658	0.350589	0.188311	0.0158084	0.284546	0	0.318189	0.320776	0.389375		0		0.137881	0.00692871	0	0	0	0	0.0903536	0.188467	0.00138574
EVI1_E47_R	0	0.0577535	0.0683341	0	0.0368121	0	0.0178044	0.00759708	0.269629	0.0598192	0	0	0	0.691327	0	0	0	0.110825		0.651001		0	0.00816449	0	0	0.16344	0	0.0598137	0.102611	0.0360028
EVI1_P30_R	0.0459679	0.0810876	0.167053	0.0759313	0.11442	0.102726	0.0315299	0	0	0.0220734	0	0.0488618	0.032596	0.397848	0	0.0235471	0.0231082	0.100548		0.0479419		0.0479554	0.0138722	0.0389951	0.0215672	0.102084	0.011905
EVI2A_E420_F	0.571044	0.383156	0.413988	0.494507	0.657264	0.759596	0.710237	0.00251746	0.931274	0.955906	0.892307	0.889289	0.877185	0.940753	0.940213	0.939268	0.947676	0.856406		0.908599		0.971674	0.953946	0.989202	0.58634	0.687406	0.865888	0.458951	0.898228	0.565031
EVI2A_P94_R	0.278985	0.226629	0.290122	0.345329	0.487471	0.807848	0	0.0209039	0.880238	0.921695	0.894825	0.748516	0.787424	0.908298	0.895308	0.936027	0.852086	0.860994		0.881151		0.955426	0.545414	0.686665	0	0.321152	0.0142929
EXT1_E197_F	0.170051	0.189923	0.244742	0.14755	0.106453	0.0659634	0.078813	0.0708213	0.279223	0.185975	0.35897	0.161701	0.0524103	0.212413	0.281463	0.234932	0.0785573	0.0756011		0.0988141		0.122464	0.0149362	0.0273594	0.0162744	0.0125078	0.0193868	0.150393	0.169391	0.0180929
[truncated: 1,068 more rows]
